# Supplementary material for: On Araniella and Neoscona (Araneae, Araneidae) of the Caucasus, Middle East and Central Asia
Source: Zookeys. 2020 Jan 22;906:13–40. doi: 10.3897/zookeys.906.47978 (PMC6989643; doi:10.3897/zookeys.906.47978)
Supplement: XML Treatment for Araniella villanii [file zookeys.906.47978-treatment3.xml]

<!DOCTYPE tp:taxon-treatment
  PUBLIC "-//TaxonX//DTD Taxonomic Treatment Publishing DTD v0 20100105//EN" "tax-treatment-NSO.dtd">
<tp:taxon-treatment xmlns:tp="http://www.plazi.org/taxpub"><tp:treatment-meta><kwd-group><label>Taxon classification</label><kwd><named-content xmlns:xlink="http://www.w3.org/1999/xlink" content-type="kingdom">Animalia</named-content></kwd><kwd><named-content xmlns:xlink="http://www.w3.org/1999/xlink" content-type="order">Araneae</named-content></kwd><kwd><named-content xmlns:xlink="http://www.w3.org/1999/xlink" content-type="family">Araneidae</named-content></kwd></kwd-group><mixed-citation publication-type="journal"><person-group><name><surname>Zamani</surname><given-names>Alireza</given-names></name><name><surname>Marusik</surname><given-names>Yuri M.</given-names></name><name><surname>Šestáková</surname><given-names>Anna</given-names></name></person-group><article-title>On <italic><tp:taxon-name><tp:taxon-name-part taxon-name-part-type="genus" reg="Araniella">Araniella</tp:taxon-name-part></tp:taxon-name></italic> and <italic><tp:taxon-name><tp:taxon-name-part taxon-name-part-type="genus" reg="Neoscona">Neoscona</tp:taxon-name-part></tp:taxon-name></italic> (<tp:taxon-name><tp:taxon-name-part taxon-name-part-type="order">Araneae</tp:taxon-name-part></tp:taxon-name>, <tp:taxon-name><tp:taxon-name-part taxon-name-part-type="family">Araneidae</tp:taxon-name-part></tp:taxon-name>) of the Caucasus, Middle East and Central Asia</article-title><source>Zookeys</source><day>22</day><month>1</month><year>2020</year><volume>906</volume><fpage>13</fpage><lpage>40</lpage><pub-id pub-id-type="doi">10.3897/zookeys.906.47978</pub-id></mixed-citation></tp:treatment-meta><tp:nomenclature><tp:taxon-name><object-id xmlns:xlink="http://www.w3.org/1999/xlink" content-type="arpha" xlink:type="simple">72BF7FAB-8383-5E51-AB69-EBA32E35590E</object-id>
              <tp:taxon-name-part taxon-name-part-type="genus" reg="Araniella">Araniella</tp:taxon-name-part>
              <tp:taxon-name-part taxon-name-part-type="species" reg="villanii">villanii</tp:taxon-name-part>
              <object-id xmlns:xlink="http://www.w3.org/1999/xlink" content-type="zoobank" xlink:type="simple">http://zoobank.org/067356F5-0F8F-4F5D-A3D9-604EE3AEDC12</object-id>
            </tp:taxon-name><tp:taxon-status xmlns:xlink="http://www.w3.org/1999/xlink" xlink:type="simple">sp. nov.</tp:taxon-status><xref ref-type="fig" rid="F1">Figs 1B, D</xref><xref ref-type="fig" rid="F3">; 3A, B</xref><xref ref-type="fig" rid="F4">; 4C, D</xref><xref ref-type="fig" rid="F5">; 5A, B</xref><xref ref-type="fig" rid="F7">; 7A</xref><xref ref-type="fig" rid="F8">; 8A</xref><xref ref-type="fig" rid="F9">; 9A</xref><xref ref-type="fig" rid="F10">; 10A</xref><xref ref-type="fig" rid="F18">; 18</xref></tp:nomenclature><tp:treatment-sec sec-type="type material" id="SECID0EFLAE"><title>Type material.</title><p>Iran: <bold><italic>Holotype</italic></bold> ♂ and <bold><italic>paratypes</italic></bold> 1♀ (<named-content xmlns:xlink="http://www.w3.org/1999/xlink" content-type="dwc:institutional_code" xlink:type="simple">MHNG</named-content>), Chaharmahal &amp; Bakhtiari Province: Kuhrang, <named-content xmlns:xlink="http://www.w3.org/1999/xlink" content-type="dwc:verbatimCoordinates" xlink:type="simple"><named-content content-type="geo-json" specific-use="{&#34;type&#34;:&#34;Point&#34;,&#34;coordinates&#34;:[50.133333,32.466667]}" id="NCID0EZLAE" xlink:type="simple">32°28'N, 50°08'E</named-content></named-content>, 19.06.1974 (A. Senglet). Kazakhstan: 2♂ 4♀ (<named-content xmlns:xlink="http://www.w3.org/1999/xlink" content-type="dwc:institutional_code" xlink:type="simple">ZMMU</named-content>), East Kazakhstan Region: Urzhar Distr., Tarbagatai Mt. Range, 5 km NE of Alekseevka, Urzharka river canyon, left bank, <named-content xmlns:xlink="http://www.w3.org/1999/xlink" content-type="dwc:verbatimCoordinates" xlink:type="simple"><named-content content-type="geo-json" specific-use="{&#34;type&#34;:&#34;Point&#34;,&#34;coordinates&#34;:[81.616667,47.283333]}" id="NCID0EGMAE" xlink:type="simple">47°17'N, 81°37'E</named-content></named-content>, 1050–1200 m, 23.06.2001 (A.V. Gromov); 3♂ 4♀ (<named-content xmlns:xlink="http://www.w3.org/1999/xlink" content-type="dwc:institutional_code" xlink:type="simple">ZMMU</named-content>), Urzhar Distr., 7–8 km NE of Karatuma [=Kirovka], Tarbagatai Mt. Range, Sholakterek river canyon, left bank, <named-content xmlns:xlink="http://www.w3.org/1999/xlink" content-type="dwc:verbatimCoordinates" xlink:type="simple"><named-content content-type="geo-json" specific-use="{&#34;type&#34;:&#34;Point&#34;,&#34;coordinates&#34;:[82.100000,47.166667]}" id="NCID0ETMAE" xlink:type="simple">47°10'N, 82°06'E</named-content></named-content>, 1200–1250 m, 23.06.2001 (A.V. Gromov); 1♂ 2♀ (<named-content xmlns:xlink="http://www.w3.org/1999/xlink" content-type="dwc:institutional_code" xlink:type="simple">ZMMU</named-content>), Urzhar Distr., ca. 4 km NE of Kyzylbulak [=Petrovskoye], Kyzylbulak river canyon, left bank, <named-content xmlns:xlink="http://www.w3.org/1999/xlink" content-type="dwc:verbatimCoordinates" xlink:type="simple"><named-content content-type="geo-json" specific-use="{&#34;type&#34;:&#34;Point&#34;,&#34;coordinates&#34;:[82.300000,47.050000]}" id="NCID0EANAE" xlink:type="simple">47°03'N, 82°18'E</named-content></named-content>, 1100–1150 m, 21.06.2001 (A.V. Gromov). India: 6♂ 2♀ (<named-content xmlns:xlink="http://www.w3.org/1999/xlink" content-type="dwc:institutional_code" xlink:type="simple">MMUE</named-content>), Himachal Pradesh State: Tandi Vill., 5 km S of Keylong, 2700 m, 11.06.1999 (Y.M. Marusik); 1♂ 1♀ (<named-content xmlns:xlink="http://www.w3.org/1999/xlink" content-type="dwc:institutional_code" xlink:type="simple">MMUE</named-content>), Jahalman Vill., <named-content xmlns:xlink="http://www.w3.org/1999/xlink" content-type="dwc:verbatimCoordinates" xlink:type="simple"><named-content content-type="geo-json" specific-use="{&#34;type&#34;:&#34;Point&#34;,&#34;coordinates&#34;:[76.850000,32.633333]}" id="NCID0ESNAE" xlink:type="simple">32°38'N, 76°51'E</named-content></named-content>, 3000–3100 m, 13.06.1999 (Y.M. Marusik).</p><fig id="F3" position="float" orientation="portrait"><object-id xmlns:xlink="http://www.w3.org/1999/xlink" content-type="doi" xlink:type="simple">10.3897/zookeys.906.47978.figure3</object-id><object-id xmlns:xlink="http://www.w3.org/1999/xlink" content-type="arpha" xlink:type="simple">4D93176E-8C59-513F-9B5E-CC3BAA0FB49C</object-id><label>Figure 3.</label><caption><p>Male palps of <italic><tp:taxon-name><tp:taxon-name-part taxon-name-part-type="genus" reg="Araniella">Araniella</tp:taxon-name-part> <tp:taxon-name-part taxon-name-part-type="species" reg="villanii">villanii</tp:taxon-name-part></tp:taxon-name></italic> sp. nov. (<bold>A, B</bold>) and <italic><tp:taxon-name><tp:taxon-name-part taxon-name-part-type="genus" reg="Araniella">A.</tp:taxon-name-part> <tp:taxon-name-part taxon-name-part-type="species" reg="proxima">proxima</tp:taxon-name-part></tp:taxon-name></italic> (<bold>C, D</bold>). <bold>A, C</bold> Retrolateral <bold>B, D</bold> ventral. Scale bars: 0.2 mm.</p></caption><graphic xmlns:xlink="http://www.w3.org/1999/xlink" xlink:href="zookeys-906-013-g003.jpg" position="float" orientation="portrait" xlink:type="simple" id="oo_374405.jpg"><uri content-type="original_file" xlink:type="simple">https://binary.pensoft.net/fig/374405</uri></graphic></fig><fig id="F4" position="float" orientation="portrait"><object-id xmlns:xlink="http://www.w3.org/1999/xlink" content-type="doi" xlink:type="simple">10.3897/zookeys.906.47978.figure4</object-id><object-id xmlns:xlink="http://www.w3.org/1999/xlink" content-type="arpha" xlink:type="simple">02639FE0-D529-594B-AFA3-A0F301EB8F78</object-id><label>Figure 4.</label><caption><p>Male palps of <italic><tp:taxon-name><tp:taxon-name-part taxon-name-part-type="genus" reg="Araniella">Araniella</tp:taxon-name-part> <tp:taxon-name-part taxon-name-part-type="species" reg="mithra">mithra</tp:taxon-name-part></tp:taxon-name></italic> sp. nov. (<bold>A, B</bold>) and <italic><tp:taxon-name><tp:taxon-name-part taxon-name-part-type="genus" reg="Araniella">A.</tp:taxon-name-part> <tp:taxon-name-part taxon-name-part-type="species" reg="villanii">villanii</tp:taxon-name-part></tp:taxon-name></italic> sp. nov. (<bold>C, D</bold>). <bold>A, C</bold> Retrolateral <bold>B, D</bold> ventral. Abbreviations: <italic>Co</italic> conductor, <italic>Em</italic> embolus, <italic>Ma</italic> median apophysis, <italic>Ra</italic> radix, <italic>Ta</italic> terminal apophysis, <italic>Tr</italic> tegular ridge, <italic>Tt</italic> tip of tegulum. Scale bars: 0.2 mm.</p></caption><graphic xmlns:xlink="http://www.w3.org/1999/xlink" xlink:href="zookeys-906-013-g004.jpg" position="float" orientation="portrait" xlink:type="simple" id="oo_374406.jpg"><uri content-type="original_file" xlink:type="simple">https://binary.pensoft.net/fig/374406</uri></graphic></fig><fig id="F5" position="float" orientation="portrait"><object-id xmlns:xlink="http://www.w3.org/1999/xlink" content-type="doi" xlink:type="simple">10.3897/zookeys.906.47978.figure5</object-id><object-id xmlns:xlink="http://www.w3.org/1999/xlink" content-type="arpha" xlink:type="simple">8DD71DE9-BC28-5835-B442-A9CD66E809A2</object-id><label>Figure 5.</label><caption><p><abbrev xmlns:xlink="http://www.w3.org/1999/xlink" xlink:title="scanning electron microscope" id="ABBRID0EDBBI" xlink:type="simple">SEM</abbrev> graphs of the bulbs of <italic><tp:taxon-name><tp:taxon-name-part taxon-name-part-type="genus" reg="Araniella">Araniella</tp:taxon-name-part> <tp:taxon-name-part taxon-name-part-type="species" reg="villanii">villanii</tp:taxon-name-part></tp:taxon-name></italic> sp. nov. (<bold>A, B</bold>) and <italic><tp:taxon-name><tp:taxon-name-part taxon-name-part-type="genus" reg="Araniella">A.</tp:taxon-name-part> <tp:taxon-name-part taxon-name-part-type="species" reg="proxima">proxima</tp:taxon-name-part></tp:taxon-name></italic> (<bold>C, D</bold>). <bold>A, C</bold> Retrolateral <bold>B, D</bold> ventro-retrolateral. Blue – median apophysis, green – embolus, red – terminal apophysis, violet – conductor. Scale bars: 0.1 mm.</p></caption><graphic xmlns:xlink="http://www.w3.org/1999/xlink" xlink:href="zookeys-906-013-g005.jpg" position="float" orientation="portrait" xlink:type="simple" id="oo_374407.jpg"><uri content-type="original_file" xlink:type="simple">https://binary.pensoft.net/fig/374407</uri></graphic></fig></tp:treatment-sec><tp:treatment-sec sec-type="material" id="SECID0EXNAE"><title>Comparative material.</title><p><italic><tp:taxon-name><tp:taxon-name-part taxon-name-part-type="genus" reg="Araniella">Araniella</tp:taxon-name-part> <tp:taxon-name-part taxon-name-part-type="species" reg="proxima">proxima</tp:taxon-name-part></tp:taxon-name></italic> (Kulczyński, 1885). Russia: 1♂ 1♀ (<named-content xmlns:xlink="http://www.w3.org/1999/xlink" content-type="dwc:institutional_code" xlink:type="simple">ZMMU</named-content>): SE Tuva, Tere-Khol Lake, Sharlaa Stand and vicinity, <named-content xmlns:xlink="http://www.w3.org/1999/xlink" content-type="dwc:verbatimCoordinates" xlink:type="simple"><named-content content-type="geo-json" specific-use="{&#34;type&#34;:&#34;Point&#34;,&#34;coordinates&#34;:[95.050000,50.016667]}" id="NCID0EQOAE" xlink:type="simple">50°01'N, 95°03'E</named-content></named-content>, 1050 m, 6–14.07.1996 (Y.M. Marusik).</p></tp:treatment-sec><tp:treatment-sec sec-type="etymology" id="SECID0EVOAE"><title>Etymology.</title><p>This species is named after French mathematician Cédric Villani (born 5.10.1973), winner of the Fields Medal in 2010 and the former director of Sorbonne University’s Henri Poincaré Institute, for his “mysterious love” for spiders.</p></tp:treatment-sec><tp:treatment-sec sec-type="diagnosis" id="SECID0E1OAE"><title>Diagnosis.</title><p>Male palp and epigyne resemble those of <italic><tp:taxon-name><tp:taxon-name-part taxon-name-part-type="genus" reg="Araniella">A.</tp:taxon-name-part> <tp:taxon-name-part taxon-name-part-type="species" reg="proxima">proxima</tp:taxon-name-part></tp:taxon-name></italic> and <italic><tp:taxon-name><tp:taxon-name-part taxon-name-part-type="genus" reg="Araniella">A.</tp:taxon-name-part> <tp:taxon-name-part taxon-name-part-type="species" reg="opisthographa">opisthographa</tp:taxon-name-part></tp:taxon-name></italic>. Both species, compared to <italic><tp:taxon-name><tp:taxon-name-part taxon-name-part-type="genus" reg="Araniella">A.</tp:taxon-name-part> <tp:taxon-name-part taxon-name-part-type="species" reg="villanii">villanii</tp:taxon-name-part></tp:taxon-name></italic> sp. nov., have similar shape of embolus, and terminal apophysis is identical to that of <italic><tp:taxon-name><tp:taxon-name-part taxon-name-part-type="genus" reg="Araniella">A.</tp:taxon-name-part> <tp:taxon-name-part taxon-name-part-type="species" reg="proxima">proxima</tp:taxon-name-part></tp:taxon-name></italic> and conductor is identical to that of <italic><tp:taxon-name><tp:taxon-name-part taxon-name-part-type="genus" reg="Araniella">A.</tp:taxon-name-part> <tp:taxon-name-part taxon-name-part-type="species" reg="opisthographa">opisthographa</tp:taxon-name-part></tp:taxon-name></italic>. However, the new species can be diagnosed by the following characteristics: 1) the tegulum in <italic><tp:taxon-name><tp:taxon-name-part taxon-name-part-type="genus" reg="Araniella">A.</tp:taxon-name-part> <tp:taxon-name-part taxon-name-part-type="species" reg="villanii">villanii</tp:taxon-name-part></tp:taxon-name></italic> sp. nov. is markedly shorter, higher, protruding and rounded, vs. more compact non-protruding tegulum with distinctly higher ridge in <italic><tp:taxon-name><tp:taxon-name-part taxon-name-part-type="genus" reg="Araniella">A.</tp:taxon-name-part> <tp:taxon-name-part taxon-name-part-type="species" reg="proxima">proxima</tp:taxon-name-part></tp:taxon-name></italic>, and slender with pointed tip in <italic><tp:taxon-name><tp:taxon-name-part taxon-name-part-type="genus" reg="Araniella">A.</tp:taxon-name-part> <tp:taxon-name-part taxon-name-part-type="species" reg="opisthographa">opisthographa</tp:taxon-name-part></tp:taxon-name></italic>; 2) the terminal apophysis in <italic><tp:taxon-name><tp:taxon-name-part taxon-name-part-type="genus" reg="Araniella">A.</tp:taxon-name-part> <tp:taxon-name-part taxon-name-part-type="species" reg="villanii">villanii</tp:taxon-name-part></tp:taxon-name></italic> sp. nov. is almost as wide throughout its length, vs. wider at the tip in <italic><tp:taxon-name><tp:taxon-name-part taxon-name-part-type="genus" reg="Araniella">A.</tp:taxon-name-part> <tp:taxon-name-part taxon-name-part-type="species" reg="opisthographa">opisthographa</tp:taxon-name-part></tp:taxon-name></italic>; 3) the conductor in <italic><tp:taxon-name><tp:taxon-name-part taxon-name-part-type="genus" reg="Araniella">A.</tp:taxon-name-part> <tp:taxon-name-part taxon-name-part-type="species" reg="villanii">villanii</tp:taxon-name-part></tp:taxon-name></italic> sp. nov. has one spike and one more rounded process connected to each other, vs. two independent spikes in <italic><tp:taxon-name><tp:taxon-name-part taxon-name-part-type="genus" reg="Araniella">A.</tp:taxon-name-part> <tp:taxon-name-part taxon-name-part-type="species" reg="proxima">proxima</tp:taxon-name-part></tp:taxon-name></italic>; 4) the median apophysis in <italic><tp:taxon-name><tp:taxon-name-part taxon-name-part-type="genus" reg="Araniella">A.</tp:taxon-name-part> <tp:taxon-name-part taxon-name-part-type="species" reg="villanii">villanii</tp:taxon-name-part></tp:taxon-name></italic> sp. nov. is longer in comparison to both mentioned species; 5) epigyne of <italic><tp:taxon-name><tp:taxon-name-part taxon-name-part-type="genus" reg="Araniella">A.</tp:taxon-name-part> <tp:taxon-name-part taxon-name-part-type="species" reg="villanii">villanii</tp:taxon-name-part></tp:taxon-name></italic> sp. nov. has a distinctly broader scape, vs. slender in <italic><tp:taxon-name><tp:taxon-name-part taxon-name-part-type="genus" reg="Araniella">A.</tp:taxon-name-part> <tp:taxon-name-part taxon-name-part-type="species" reg="proxima">proxima</tp:taxon-name-part></tp:taxon-name></italic> and <italic><tp:taxon-name><tp:taxon-name-part taxon-name-part-type="genus" reg="Araniella">A.</tp:taxon-name-part> <tp:taxon-name-part taxon-name-part-type="species" reg="opisthographa">opisthographa</tp:taxon-name-part></tp:taxon-name></italic>; 6) the median plate is narrower and more rectangular in the new species, vs. wider and rounded plate in <italic><tp:taxon-name><tp:taxon-name-part taxon-name-part-type="genus" reg="Araniella">A.</tp:taxon-name-part> <tp:taxon-name-part taxon-name-part-type="species" reg="opisthographa">opisthographa</tp:taxon-name-part></tp:taxon-name></italic> and triangular plate in <italic><tp:taxon-name><tp:taxon-name-part taxon-name-part-type="genus" reg="Araniella">A.</tp:taxon-name-part> <tp:taxon-name-part taxon-name-part-type="species" reg="proxima">proxima</tp:taxon-name-part></tp:taxon-name></italic>; 7) receptacles and entrance ducts in <italic><tp:taxon-name><tp:taxon-name-part taxon-name-part-type="genus" reg="Araniella">A.</tp:taxon-name-part> <tp:taxon-name-part taxon-name-part-type="species" reg="villanii">villanii</tp:taxon-name-part></tp:taxon-name></italic> sp. nov. do not touch each other, but in <italic><tp:taxon-name><tp:taxon-name-part taxon-name-part-type="genus" reg="Araniella">A.</tp:taxon-name-part> <tp:taxon-name-part taxon-name-part-type="species" reg="opisthographa">opisthographa</tp:taxon-name-part></tp:taxon-name></italic> both structures touch each other, and in <italic><tp:taxon-name><tp:taxon-name-part taxon-name-part-type="genus" reg="Araniella">A.</tp:taxon-name-part> <tp:taxon-name-part taxon-name-part-type="species" reg="proxima">proxima</tp:taxon-name-part></tp:taxon-name></italic> only receptacles touch each other.</p></tp:treatment-sec><tp:treatment-sec sec-type="description" id="SECID0EHWAE"><title>Description</title><p>(colors and pattern seem faded). <bold>Male</bold> (holotype). Habitus as in Fig. <xref ref-type="fig" rid="F1">1B</xref>. Total length 4.37. Carapace 1.91 long, 1.69 wide in pars thoracica, 0.76 in pars cephalica. Eye sizes and interdistances: <abbrev xmlns:xlink="http://www.w3.org/1999/xlink" xlink:title="anterior median eye" id="ABBRID0ETWAE" xlink:type="simple">AME</abbrev>: 0.08, <abbrev xmlns:xlink="http://www.w3.org/1999/xlink" xlink:title="anterior lateral eye" id="ABBRID0EXWAE" xlink:type="simple">ALE</abbrev>: 0.07, <abbrev xmlns:xlink="http://www.w3.org/1999/xlink" xlink:title="posterior median eye" id="ABBRID0E2WAE" xlink:type="simple">PME</abbrev>: 0.09, <abbrev xmlns:xlink="http://www.w3.org/1999/xlink" xlink:title="posterior lateral eye" id="ABBRID0E6WAE" xlink:type="simple">PLE</abbrev>: 0.09, <abbrev xmlns:xlink="http://www.w3.org/1999/xlink" xlink:title="anterior median eye" id="ABBRID0EDXAE" xlink:type="simple">AME</abbrev>–<abbrev xmlns:xlink="http://www.w3.org/1999/xlink" xlink:title="anterior median eye" id="ABBRID0EHXAE" xlink:type="simple">AME</abbrev>: 0.12, <abbrev xmlns:xlink="http://www.w3.org/1999/xlink" xlink:title="posterior median eye" id="ABBRID0ELXAE" xlink:type="simple">PME</abbrev>–<abbrev xmlns:xlink="http://www.w3.org/1999/xlink" xlink:title="posterior median eye" id="ABBRID0EPXAE" xlink:type="simple">PME</abbrev>: 0.11. Carapace, sternum, labium, chelicerae, and maxillae reddish brown, lighter ventrally, carapace with two broad dark marginal bands. Legs lighter in color than the carapace, distally with dark broad annulations. Abdomen pale (stored in alcohol, most probably green in live specimens) dorsally, dark gray ventrally, posterodorsally with three pairs of black lateral spots. Spinnerets light brown, apical segment lighter. Leg I measurements: 6.43 (1.97, 0.82, 1.50, 1.46, 0.68).</p><p>Palp as in Figs <xref ref-type="fig" rid="F3">3A, B</xref>; <xref ref-type="fig" rid="F4">4C, D</xref>; <xref ref-type="fig" rid="F5">5A, B</xref>. Tegulum terminally blunt with round ridge; terminal apophysis with blunt end and almost equally wide along its length; embolus triangular-shaped, with wider base; median apophysis sickle-shaped bent upwards with pointed tip ending near base of embolus and covered by many small denticles; conductor with one distinct spike and one more rounded process.</p><p><bold>Female.</bold> Habitus as in Fig. <xref ref-type="fig" rid="F1">1D</xref>. Total length 6.00. Carapace 2.58 long, 2.15 wide in pars thoracica, 1.29 in pars cephalica. Eye sizes and interdistances: <abbrev xmlns:xlink="http://www.w3.org/1999/xlink" xlink:title="anterior median eye" id="ABBRID0EJYAE" xlink:type="simple">AME</abbrev>: 0.09, <abbrev xmlns:xlink="http://www.w3.org/1999/xlink" xlink:title="anterior lateral eye" id="ABBRID0ENYAE" xlink:type="simple">ALE</abbrev>: 0.08, <abbrev xmlns:xlink="http://www.w3.org/1999/xlink" xlink:title="posterior median eye" id="ABBRID0ERYAE" xlink:type="simple">PME</abbrev>: 0.10, <abbrev xmlns:xlink="http://www.w3.org/1999/xlink" xlink:title="posterior lateral eye" id="ABBRID0EVYAE" xlink:type="simple">PLE</abbrev>: 0.09, <abbrev xmlns:xlink="http://www.w3.org/1999/xlink" xlink:title="anterior median eye" id="ABBRID0EZYAE" xlink:type="simple">AME</abbrev>–<abbrev xmlns:xlink="http://www.w3.org/1999/xlink" xlink:title="anterior median eye" id="ABBRID0E4YAE" xlink:type="simple">AME</abbrev>: 0.14, <abbrev xmlns:xlink="http://www.w3.org/1999/xlink" xlink:title="posterior median eye" id="ABBRID0EBZAE" xlink:type="simple">PME</abbrev>–<abbrev xmlns:xlink="http://www.w3.org/1999/xlink" xlink:title="posterior median eye" id="ABBRID0EFZAE" xlink:type="simple">PME</abbrev>: 0.12. Coloration as in male. Leg I measurements: 6.78 (1.93, 0.98, 1.49, 1.51, 0.87).</p><p>Epigyne as in Figs <xref ref-type="fig" rid="F7">7A</xref>, <xref ref-type="fig" rid="F8">8A</xref>, <xref ref-type="fig" rid="F9">9A</xref>, <xref ref-type="fig" rid="F10">10A</xref>. Scape wider in the middle, extending beyond epigynal plate. Copulatory ducts not clearly visible through epigyne cuticle. Oval receptacles are about half their diameter apart; entrance ducts a similar distance apart. Median plate (posterior view), between lateral sclerotized copulatory bulges, slender, slightly wider in the middle.</p></tp:treatment-sec><tp:treatment-sec sec-type="phenology" id="SECID0E2ZAE"><title>Phenology.</title><p>All adult specimens were collected in mid and late June.</p></tp:treatment-sec><tp:treatment-sec sec-type="distribution" id="SECID0EA1AE"><title>Distribution.</title><p>Known only from the type localities in southwestern Iran, eastern Kazakhstan and northern India. Potentially widely distributed in the Middle East and Central Asia.</p></tp:treatment-sec><tp:treatment-sec><!--Section generated to contain objects referenced in tp:taxon-treatment.--><fig id="F1" position="float" orientation="portrait"><object-id xmlns:xlink="http://www.w3.org/1999/xlink" content-type="doi" xlink:type="simple">10.3897/zookeys.906.47978.figure1</object-id><object-id xmlns:xlink="http://www.w3.org/1999/xlink" content-type="arpha" xlink:type="simple">8ECD74C4-0918-53B9-8E90-BA3143320ECC</object-id><label>Figure 1.</label><caption><p>Dorsal habitus of <italic><tp:taxon-name><tp:taxon-name-part taxon-name-part-type="genus" reg="Araniella">Araniella</tp:taxon-name-part> <tp:taxon-name-part taxon-name-part-type="species" reg="mithra">mithra</tp:taxon-name-part></tp:taxon-name></italic> sp. nov. (<bold>A, C</bold>) and <italic><tp:taxon-name><tp:taxon-name-part taxon-name-part-type="genus" reg="Araniella">A.</tp:taxon-name-part> <tp:taxon-name-part taxon-name-part-type="species" reg="villanii">villanii</tp:taxon-name-part></tp:taxon-name></italic> sp. nov. (<bold>B, D</bold>) and abdomen of <italic><tp:taxon-name><tp:taxon-name-part taxon-name-part-type="genus" reg="Araniella">A.</tp:taxon-name-part> <tp:taxon-name-part taxon-name-part-type="species" reg="nigromaculata">nigromaculata</tp:taxon-name-part></tp:taxon-name></italic> (<bold>E</bold>). <bold>A, B</bold> Males <bold>C, D</bold> females. Blue triangles point on black dots on opisthosoma. Scale bars: 1 mm.</p></caption><graphic xmlns:xlink="http://www.w3.org/1999/xlink" xlink:href="zookeys-906-013-g001.jpg" position="float" orientation="portrait" xlink:type="simple" id="oo_374403.jpg"><uri content-type="original_file" xlink:type="simple">https://binary.pensoft.net/fig/374403</uri></graphic></fig><fig id="F7" position="float" orientation="portrait"><object-id xmlns:xlink="http://www.w3.org/1999/xlink" content-type="doi" xlink:type="simple">10.3897/zookeys.906.47978.figure7</object-id><object-id xmlns:xlink="http://www.w3.org/1999/xlink" content-type="arpha" xlink:type="simple">408CD0CA-F2A4-5B3F-AFC7-12972A7066BF</object-id><label>Figure 7.</label><caption><p>Ventral view of epigynes of <italic><tp:taxon-name><tp:taxon-name-part taxon-name-part-type="genus" reg="Araniella">Araniella</tp:taxon-name-part> <tp:taxon-name-part taxon-name-part-type="species" reg="villanii">villanii</tp:taxon-name-part></tp:taxon-name></italic> sp. nov. (<bold>A</bold>), <italic><tp:taxon-name><tp:taxon-name-part taxon-name-part-type="genus" reg="Araniella">A.</tp:taxon-name-part> <tp:taxon-name-part taxon-name-part-type="species" reg="proxima">proxima</tp:taxon-name-part></tp:taxon-name></italic> (<bold>B</bold>), <italic><tp:taxon-name><tp:taxon-name-part taxon-name-part-type="genus" reg="Araniella">A.</tp:taxon-name-part> <tp:taxon-name-part taxon-name-part-type="species" reg="mithra">mithra</tp:taxon-name-part></tp:taxon-name></italic> sp. nov. (<bold>C</bold>) and <italic><tp:taxon-name><tp:taxon-name-part taxon-name-part-type="genus" reg="Araniella">A.</tp:taxon-name-part> <tp:taxon-name-part taxon-name-part-type="species" reg="opisthographa">opisthographa</tp:taxon-name-part></tp:taxon-name></italic> (<bold>D</bold>). Scale bar: 0.2 mm.</p></caption><graphic xmlns:xlink="http://www.w3.org/1999/xlink" xlink:href="zookeys-906-013-g007.jpg" position="float" orientation="portrait" xlink:type="simple" id="oo_374409.jpg"><uri content-type="original_file" xlink:type="simple">https://binary.pensoft.net/fig/374409</uri></graphic></fig><fig id="F8" position="float" orientation="portrait"><object-id xmlns:xlink="http://www.w3.org/1999/xlink" content-type="doi" xlink:type="simple">10.3897/zookeys.906.47978.figure8</object-id><object-id xmlns:xlink="http://www.w3.org/1999/xlink" content-type="arpha" xlink:type="simple">08306DC7-E927-53B4-ACAA-0F3B526CCCB6</object-id><label>Figure 8.</label><caption><p>Posterior view of epigynes of <italic><tp:taxon-name><tp:taxon-name-part taxon-name-part-type="genus" reg="Araniella">Araniella</tp:taxon-name-part> <tp:taxon-name-part taxon-name-part-type="species" reg="villanii">villanii</tp:taxon-name-part></tp:taxon-name></italic> sp. nov. (<bold>A</bold>), <italic><tp:taxon-name><tp:taxon-name-part taxon-name-part-type="genus" reg="Araniella">A.</tp:taxon-name-part> <tp:taxon-name-part taxon-name-part-type="species" reg="proxima">proxima</tp:taxon-name-part></tp:taxon-name></italic> (<bold>B</bold>), <italic><tp:taxon-name><tp:taxon-name-part taxon-name-part-type="genus" reg="Araniella">A.</tp:taxon-name-part> <tp:taxon-name-part taxon-name-part-type="species" reg="mithra">mithra</tp:taxon-name-part></tp:taxon-name></italic> sp. nov. (<bold>C</bold>), <italic><tp:taxon-name><tp:taxon-name-part taxon-name-part-type="genus" reg="Araniella">A.</tp:taxon-name-part> <tp:taxon-name-part taxon-name-part-type="species" reg="opisthographa">opisthographa</tp:taxon-name-part></tp:taxon-name></italic> (<bold>D</bold>) and <italic><tp:taxon-name><tp:taxon-name-part taxon-name-part-type="genus" reg="Araniella">A.</tp:taxon-name-part> <tp:taxon-name-part taxon-name-part-type="species" reg="nigromaculata">nigromaculata</tp:taxon-name-part></tp:taxon-name></italic> (<bold>E</bold>). Scale bars: 0.2 mm.</p></caption><graphic xmlns:xlink="http://www.w3.org/1999/xlink" xlink:href="zookeys-906-013-g008.jpg" position="float" orientation="portrait" xlink:type="simple" id="oo_374410.jpg"><uri content-type="original_file" xlink:type="simple">https://binary.pensoft.net/fig/374410</uri></graphic></fig><fig id="F9" position="float" orientation="portrait"><object-id xmlns:xlink="http://www.w3.org/1999/xlink" content-type="doi" xlink:type="simple">10.3897/zookeys.906.47978.figure9</object-id><object-id xmlns:xlink="http://www.w3.org/1999/xlink" content-type="arpha" xlink:type="simple">AE949444-E33F-5218-99B4-E4B4ACE779BA</object-id><label>Figure 9.</label><caption><p>Anterior view of epigynes of <italic><tp:taxon-name><tp:taxon-name-part taxon-name-part-type="genus" reg="Araniella">Araniella</tp:taxon-name-part> <tp:taxon-name-part taxon-name-part-type="species" reg="villanii">villanii</tp:taxon-name-part></tp:taxon-name></italic> sp. nov. (<bold>A</bold>), <italic><tp:taxon-name><tp:taxon-name-part taxon-name-part-type="genus" reg="Araniella">A.</tp:taxon-name-part> <tp:taxon-name-part taxon-name-part-type="species" reg="proxima">proxima</tp:taxon-name-part></tp:taxon-name></italic> (<bold>B</bold>), <italic><tp:taxon-name><tp:taxon-name-part taxon-name-part-type="genus" reg="Araniella">A.</tp:taxon-name-part> <tp:taxon-name-part taxon-name-part-type="species" reg="mithra">mithra</tp:taxon-name-part></tp:taxon-name></italic> sp. nov. (<bold>C</bold>) and <italic><tp:taxon-name><tp:taxon-name-part taxon-name-part-type="genus" reg="Araniella">A.</tp:taxon-name-part> <tp:taxon-name-part taxon-name-part-type="species" reg="opisthographa">opisthographa</tp:taxon-name-part></tp:taxon-name></italic> (<bold>D</bold>).</p></caption><graphic xmlns:xlink="http://www.w3.org/1999/xlink" xlink:href="zookeys-906-013-g009.jpg" position="float" orientation="portrait" xlink:type="simple" id="oo_374411.jpg"><uri content-type="original_file" xlink:type="simple">https://binary.pensoft.net/fig/374411</uri></graphic></fig><fig id="F10" position="float" orientation="portrait"><object-id xmlns:xlink="http://www.w3.org/1999/xlink" content-type="doi" xlink:type="simple">10.3897/zookeys.906.47978.figure10</object-id><object-id xmlns:xlink="http://www.w3.org/1999/xlink" content-type="arpha" xlink:type="simple">EA4C8E00-BFAB-51F3-BA95-7DEB30C52B54</object-id><label>Figure 10.</label><caption><p>Lateral view of epigynes of <italic><tp:taxon-name><tp:taxon-name-part taxon-name-part-type="genus" reg="Araniella">Araniella</tp:taxon-name-part> <tp:taxon-name-part taxon-name-part-type="species" reg="villanii">villanii</tp:taxon-name-part></tp:taxon-name></italic> sp. nov. (<bold>A</bold>), <italic><tp:taxon-name><tp:taxon-name-part taxon-name-part-type="genus" reg="Araniella">A.</tp:taxon-name-part> <tp:taxon-name-part taxon-name-part-type="species" reg="proxima">proxima</tp:taxon-name-part></tp:taxon-name></italic> (<bold>B</bold>), <italic><tp:taxon-name><tp:taxon-name-part taxon-name-part-type="genus" reg="Araniella">A.</tp:taxon-name-part> <tp:taxon-name-part taxon-name-part-type="species" reg="mithra">mithra</tp:taxon-name-part></tp:taxon-name></italic> sp. nov. (<bold>C</bold>) and <italic><tp:taxon-name><tp:taxon-name-part taxon-name-part-type="genus" reg="Araniella">A.</tp:taxon-name-part> <tp:taxon-name-part taxon-name-part-type="species" reg="opisthographa">opisthographa</tp:taxon-name-part></tp:taxon-name></italic> (<bold>D</bold>). Scale bars: 0.2 mm.</p></caption><graphic xmlns:xlink="http://www.w3.org/1999/xlink" xlink:href="zookeys-906-013-g010.jpg" position="float" orientation="portrait" xlink:type="simple" id="oo_374412.jpg"><uri content-type="original_file" xlink:type="simple">https://binary.pensoft.net/fig/374412</uri></graphic></fig><fig id="F18" position="float" orientation="portrait"><object-id xmlns:xlink="http://www.w3.org/1999/xlink" content-type="doi" xlink:type="simple">10.3897/zookeys.906.47978.figure18</object-id><object-id xmlns:xlink="http://www.w3.org/1999/xlink" content-type="arpha" xlink:type="simple">8340F5FB-53CA-5E73-9649-527BC656D0E1</object-id><label>Figure 18.</label><caption><p>Distribution records of <italic><tp:taxon-name><tp:taxon-name-part taxon-name-part-type="genus" reg="Araniella">Araniella</tp:taxon-name-part> <tp:taxon-name-part taxon-name-part-type="species" reg="mithra">mithra</tp:taxon-name-part></tp:taxon-name></italic> sp. nov. (blue circle), <italic><tp:taxon-name><tp:taxon-name-part taxon-name-part-type="genus" reg="Araniella">A.</tp:taxon-name-part> <tp:taxon-name-part taxon-name-part-type="species" reg="villanii">villanii</tp:taxon-name-part></tp:taxon-name></italic> sp. nov. (violet star), <italic><tp:taxon-name><tp:taxon-name-part taxon-name-part-type="genus" reg="Neoscona">Neoscona</tp:taxon-name-part> <tp:taxon-name-part taxon-name-part-type="species" reg="isatis">isatis</tp:taxon-name-part></tp:taxon-name></italic> sp. nov. (green pentagon), <italic><tp:taxon-name><tp:taxon-name-part taxon-name-part-type="genus" reg="Neoscona">N.</tp:taxon-name-part> <tp:taxon-name-part taxon-name-part-type="species" reg="spasskyi">spasskyi</tp:taxon-name-part></tp:taxon-name></italic> (black square), <italic><tp:taxon-name><tp:taxon-name-part taxon-name-part-type="genus" reg="Neoscona">N.</tp:taxon-name-part> <tp:taxon-name-part taxon-name-part-type="species" reg="theisi">theisi</tp:taxon-name-part></tp:taxon-name></italic> (gray triangle, only new records) and <italic><tp:taxon-name><tp:taxon-name-part taxon-name-part-type="genus" reg="Neoscona">N.</tp:taxon-name-part> <tp:taxon-name-part taxon-name-part-type="species" reg="tedgenica">tedgenica</tp:taxon-name-part></tp:taxon-name></italic> (brown asterisk).</p></caption><graphic xmlns:xlink="http://www.w3.org/1999/xlink" xlink:href="zookeys-906-013-g018.jpg" position="float" orientation="portrait" xlink:type="simple" id="oo_374420.jpg"><uri content-type="original_file" xlink:type="simple">https://binary.pensoft.net/fig/374420</uri></graphic></fig></tp:treatment-sec></tp:taxon-treatment>
