# Supplementary material for: On Araniella and Neoscona (Araneae, Araneidae) of the Caucasus, Middle East and Central Asia
Source: Zookeys. 2020 Jan 22;906:13–40. doi: 10.3897/zookeys.906.47978 (PMC6989643; doi:10.3897/zookeys.906.47978)
Supplement: XML Treatment for Araniella opisthographa [file zookeys.906.47978-treatment4.xml]

<!DOCTYPE tp:taxon-treatment
  PUBLIC "-//TaxonX//DTD Taxonomic Treatment Publishing DTD v0 20100105//EN" "tax-treatment-NSO.dtd">
<tp:taxon-treatment xmlns:tp="http://www.plazi.org/taxpub"><tp:treatment-meta><kwd-group><label>Taxon classification</label><kwd><named-content xmlns:xlink="http://www.w3.org/1999/xlink" content-type="kingdom">Animalia</named-content></kwd><kwd><named-content xmlns:xlink="http://www.w3.org/1999/xlink" content-type="order">Araneae</named-content></kwd><kwd><named-content xmlns:xlink="http://www.w3.org/1999/xlink" content-type="family">Araneidae</named-content></kwd></kwd-group><mixed-citation publication-type="journal"><person-group><name><surname>Zamani</surname><given-names>Alireza</given-names></name><name><surname>Marusik</surname><given-names>Yuri M.</given-names></name><name><surname>Šestáková</surname><given-names>Anna</given-names></name></person-group><article-title>On <italic><tp:taxon-name><tp:taxon-name-part taxon-name-part-type="genus" reg="Araniella">Araniella</tp:taxon-name-part></tp:taxon-name></italic> and <italic><tp:taxon-name><tp:taxon-name-part taxon-name-part-type="genus" reg="Neoscona">Neoscona</tp:taxon-name-part></tp:taxon-name></italic> (<tp:taxon-name><tp:taxon-name-part taxon-name-part-type="order">Araneae</tp:taxon-name-part></tp:taxon-name>, <tp:taxon-name><tp:taxon-name-part taxon-name-part-type="family">Araneidae</tp:taxon-name-part></tp:taxon-name>) of the Caucasus, Middle East and Central Asia</article-title><source>Zookeys</source><day>22</day><month>1</month><year>2020</year><volume>906</volume><fpage>13</fpage><lpage>40</lpage><pub-id pub-id-type="doi">10.3897/zookeys.906.47978</pub-id></mixed-citation></tp:treatment-meta><tp:nomenclature><tp:taxon-name><object-id xmlns:xlink="http://www.w3.org/1999/xlink" content-type="arpha" xlink:type="simple">327F5EAD-E551-575C-A9D0-C2BACC9E9A32</object-id>
              <tp:taxon-name-part taxon-name-part-type="genus" reg="Araniella">Araniella</tp:taxon-name-part>
              <tp:taxon-name-part taxon-name-part-type="species" reg="opisthographa">opisthographa</tp:taxon-name-part>
            </tp:taxon-name><tp:taxon-authority>(Kulczyński, 1905)</tp:taxon-authority><xref ref-type="fig" rid="F2">Figs 2C, D</xref><xref ref-type="fig" rid="F6">; 6C, D</xref><xref ref-type="fig" rid="F7">; 7D</xref><xref ref-type="fig" rid="F8">; 8D</xref><xref ref-type="fig" rid="F9">; 9D</xref><xref ref-type="fig" rid="F10">; 10D</xref><tp:nomenclature-citation-list><tp:nomenclature-citation><tp:taxon-name>
                  <tp:taxon-name-part taxon-name-part-type="genus" reg="Araniella">Araniella</tp:taxon-name-part> <tp:taxon-name-part taxon-name-part-type="species" reg="opisthographa">opisthographa</tp:taxon-name-part></tp:taxon-name><comment>: <xref ref-type="bibr" rid="B7">Blanke 1982</xref>: 289, fig. 3c–d, 5c–d, 6c–d, 8b (♂♀); <xref ref-type="bibr" rid="B17">Roberts 1995</xref>: 328, fig. (♂♀); <xref ref-type="bibr" rid="B1">Almquist 2005</xref>: 154, fig. 162a–g (♂♀).</comment></tp:nomenclature-citation><tp:nomenclature-citation><tp:taxon-name>
                  <tp:taxon-name-part taxon-name-part-type="genus" reg="Araneus">Araneus</tp:taxon-name-part> <tp:taxon-name-part taxon-name-part-type="species" reg="tbilisiensis">tbilisiensis</tp:taxon-name-part></tp:taxon-name><comment>Mcheidze, 1997: 280, fig. 642–644 (♂♀). <bold>syn. nov.</bold></comment></tp:nomenclature-citation></tp:nomenclature-citation-list></tp:nomenclature><tp:treatment-sec sec-type="comments" id="SECID0EO4AE"><title>Comments.</title><p><italic><tp:taxon-name><tp:taxon-name-part taxon-name-part-type="genus" reg="Araneus">Araneus</tp:taxon-name-part> <tp:taxon-name-part taxon-name-part-type="species" reg="tbilisiensis">tbilisiensis</tp:taxon-name-part></tp:taxon-name></italic> was described based on one male and four females from the environs of Tbilisi, Georgia. There is no indication which specimen/sex was selected as the holotype. <xref ref-type="bibr" rid="B13">Mcheidze (1997)</xref> provided figures of male and female habitus, as well as epigyne, but the male palp was not illustrated. Judging from the figure of epigyne and distribution, it is most likely a junior synonym of <italic><tp:taxon-name><tp:taxon-name-part taxon-name-part-type="genus" reg="Araniella">A.</tp:taxon-name-part> <tp:taxon-name-part taxon-name-part-type="species" reg="opisthographa">opisthographa</tp:taxon-name-part></tp:taxon-name></italic>, which is already known from the surroundings of Tbilisi (<xref ref-type="bibr" rid="B15">Otto 2019</xref>). We tried to obtain the type material for this study, but we have been informed that the single male specimen is most probably lost (V. Pkhakadze, pers. comm.).<sup><xref ref-type="fn" rid="en1">*</xref></sup></p><fig id="F6" position="float" orientation="portrait"><object-id xmlns:xlink="http://www.w3.org/1999/xlink" content-type="doi" xlink:type="simple">10.3897/zookeys.906.47978.figure6</object-id><object-id xmlns:xlink="http://www.w3.org/1999/xlink" content-type="arpha" xlink:type="simple">680F8E88-F0D8-5C16-A960-9533152792FD</object-id><label>Figure 6.</label><caption><p><abbrev xmlns:xlink="http://www.w3.org/1999/xlink" xlink:title="scanning electron microscope" id="ABBRID0ESCBI" xlink:type="simple">SEM</abbrev> graphs of the bulbs of <italic><tp:taxon-name><tp:taxon-name-part taxon-name-part-type="genus" reg="Araniella">Araniella</tp:taxon-name-part> <tp:taxon-name-part taxon-name-part-type="species" reg="mithra">mithra</tp:taxon-name-part></tp:taxon-name></italic> sp. nov. (<bold>A, B</bold>) and <italic><tp:taxon-name><tp:taxon-name-part taxon-name-part-type="genus" reg="Araniella">A.</tp:taxon-name-part> <tp:taxon-name-part taxon-name-part-type="species" reg="opisthographa">opisthographa</tp:taxon-name-part></tp:taxon-name></italic> (<bold>C, D</bold>). <bold>A, C</bold> Retrolateral <bold>B, D</bold> ventro-retrolateral. Blue – median apophysis, green – embolus, red – terminal apophysis, violet – conductor. Scale bars: 0.1 mm.</p></caption><graphic xmlns:xlink="http://www.w3.org/1999/xlink" xlink:href="zookeys-906-013-g006.jpg" position="float" orientation="portrait" xlink:type="simple" id="oo_374408.jpg"><uri content-type="original_file" xlink:type="simple">https://binary.pensoft.net/fig/374408</uri></graphic></fig><fig id="F7" position="float" orientation="portrait"><object-id xmlns:xlink="http://www.w3.org/1999/xlink" content-type="doi" xlink:type="simple">10.3897/zookeys.906.47978.figure7</object-id><object-id xmlns:xlink="http://www.w3.org/1999/xlink" content-type="arpha" xlink:type="simple">408CD0CA-F2A4-5B3F-AFC7-12972A7066BF</object-id><label>Figure 7.</label><caption><p>Ventral view of epigynes of <italic><tp:taxon-name><tp:taxon-name-part taxon-name-part-type="genus" reg="Araniella">Araniella</tp:taxon-name-part> <tp:taxon-name-part taxon-name-part-type="species" reg="villanii">villanii</tp:taxon-name-part></tp:taxon-name></italic> sp. nov. (<bold>A</bold>), <italic><tp:taxon-name><tp:taxon-name-part taxon-name-part-type="genus" reg="Araniella">A.</tp:taxon-name-part> <tp:taxon-name-part taxon-name-part-type="species" reg="proxima">proxima</tp:taxon-name-part></tp:taxon-name></italic> (<bold>B</bold>), <italic><tp:taxon-name><tp:taxon-name-part taxon-name-part-type="genus" reg="Araniella">A.</tp:taxon-name-part> <tp:taxon-name-part taxon-name-part-type="species" reg="mithra">mithra</tp:taxon-name-part></tp:taxon-name></italic> sp. nov. (<bold>C</bold>) and <italic><tp:taxon-name><tp:taxon-name-part taxon-name-part-type="genus" reg="Araniella">A.</tp:taxon-name-part> <tp:taxon-name-part taxon-name-part-type="species" reg="opisthographa">opisthographa</tp:taxon-name-part></tp:taxon-name></italic> (<bold>D</bold>). Scale bar: 0.2 mm.</p></caption><graphic xmlns:xlink="http://www.w3.org/1999/xlink" xlink:href="zookeys-906-013-g007.jpg" position="float" orientation="portrait" xlink:type="simple" id="oo_374409.jpg"><uri content-type="original_file" xlink:type="simple">https://binary.pensoft.net/fig/374409</uri></graphic></fig><fig id="F8" position="float" orientation="portrait"><object-id xmlns:xlink="http://www.w3.org/1999/xlink" content-type="doi" xlink:type="simple">10.3897/zookeys.906.47978.figure8</object-id><object-id xmlns:xlink="http://www.w3.org/1999/xlink" content-type="arpha" xlink:type="simple">08306DC7-E927-53B4-ACAA-0F3B526CCCB6</object-id><label>Figure 8.</label><caption><p>Posterior view of epigynes of <italic><tp:taxon-name><tp:taxon-name-part taxon-name-part-type="genus" reg="Araniella">Araniella</tp:taxon-name-part> <tp:taxon-name-part taxon-name-part-type="species" reg="villanii">villanii</tp:taxon-name-part></tp:taxon-name></italic> sp. nov. (<bold>A</bold>), <italic><tp:taxon-name><tp:taxon-name-part taxon-name-part-type="genus" reg="Araniella">A.</tp:taxon-name-part> <tp:taxon-name-part taxon-name-part-type="species" reg="proxima">proxima</tp:taxon-name-part></tp:taxon-name></italic> (<bold>B</bold>), <italic><tp:taxon-name><tp:taxon-name-part taxon-name-part-type="genus" reg="Araniella">A.</tp:taxon-name-part> <tp:taxon-name-part taxon-name-part-type="species" reg="mithra">mithra</tp:taxon-name-part></tp:taxon-name></italic> sp. nov. (<bold>C</bold>), <italic><tp:taxon-name><tp:taxon-name-part taxon-name-part-type="genus" reg="Araniella">A.</tp:taxon-name-part> <tp:taxon-name-part taxon-name-part-type="species" reg="opisthographa">opisthographa</tp:taxon-name-part></tp:taxon-name></italic> (<bold>D</bold>) and <italic><tp:taxon-name><tp:taxon-name-part taxon-name-part-type="genus" reg="Araniella">A.</tp:taxon-name-part> <tp:taxon-name-part taxon-name-part-type="species" reg="nigromaculata">nigromaculata</tp:taxon-name-part></tp:taxon-name></italic> (<bold>E</bold>). Scale bars: 0.2 mm.</p></caption><graphic xmlns:xlink="http://www.w3.org/1999/xlink" xlink:href="zookeys-906-013-g008.jpg" position="float" orientation="portrait" xlink:type="simple" id="oo_374410.jpg"><uri content-type="original_file" xlink:type="simple">https://binary.pensoft.net/fig/374410</uri></graphic></fig></tp:treatment-sec><tp:treatment-sec><!--Section generated to contain objects referenced in tp:taxon-treatment.--><fig id="F2" position="float" orientation="portrait"><object-id xmlns:xlink="http://www.w3.org/1999/xlink" content-type="doi" xlink:type="simple">10.3897/zookeys.906.47978.figure2</object-id><object-id xmlns:xlink="http://www.w3.org/1999/xlink" content-type="arpha" xlink:type="simple">3EEEF382-DABB-5D9A-A6DB-0534FA4E9C96</object-id><label>Figure 2.</label><caption><p>Male palps of <italic><tp:taxon-name><tp:taxon-name-part taxon-name-part-type="genus" reg="Araniella">Araniella</tp:taxon-name-part> <tp:taxon-name-part taxon-name-part-type="species" reg="mithra">mithra</tp:taxon-name-part></tp:taxon-name></italic> sp. nov. (<bold>A, B</bold>) and <italic><tp:taxon-name><tp:taxon-name-part taxon-name-part-type="genus" reg="Araniella">A.</tp:taxon-name-part> <tp:taxon-name-part taxon-name-part-type="species" reg="opisthographa">opisthographa</tp:taxon-name-part></tp:taxon-name></italic> (<bold>C, D</bold>). <bold>A, C</bold> Retrolateral <bold>B, D</bold> ventral. Scale bars: 0.2 mm.</p></caption><graphic xmlns:xlink="http://www.w3.org/1999/xlink" xlink:href="zookeys-906-013-g002.jpg" position="float" orientation="portrait" xlink:type="simple" id="oo_374404.jpg"><uri content-type="original_file" xlink:type="simple">https://binary.pensoft.net/fig/374404</uri></graphic></fig><fig id="F9" position="float" orientation="portrait"><object-id xmlns:xlink="http://www.w3.org/1999/xlink" content-type="doi" xlink:type="simple">10.3897/zookeys.906.47978.figure9</object-id><object-id xmlns:xlink="http://www.w3.org/1999/xlink" content-type="arpha" xlink:type="simple">AE949444-E33F-5218-99B4-E4B4ACE779BA</object-id><label>Figure 9.</label><caption><p>Anterior view of epigynes of <italic><tp:taxon-name><tp:taxon-name-part taxon-name-part-type="genus" reg="Araniella">Araniella</tp:taxon-name-part> <tp:taxon-name-part taxon-name-part-type="species" reg="villanii">villanii</tp:taxon-name-part></tp:taxon-name></italic> sp. nov. (<bold>A</bold>), <italic><tp:taxon-name><tp:taxon-name-part taxon-name-part-type="genus" reg="Araniella">A.</tp:taxon-name-part> <tp:taxon-name-part taxon-name-part-type="species" reg="proxima">proxima</tp:taxon-name-part></tp:taxon-name></italic> (<bold>B</bold>), <italic><tp:taxon-name><tp:taxon-name-part taxon-name-part-type="genus" reg="Araniella">A.</tp:taxon-name-part> <tp:taxon-name-part taxon-name-part-type="species" reg="mithra">mithra</tp:taxon-name-part></tp:taxon-name></italic> sp. nov. (<bold>C</bold>) and <italic><tp:taxon-name><tp:taxon-name-part taxon-name-part-type="genus" reg="Araniella">A.</tp:taxon-name-part> <tp:taxon-name-part taxon-name-part-type="species" reg="opisthographa">opisthographa</tp:taxon-name-part></tp:taxon-name></italic> (<bold>D</bold>).</p></caption><graphic xmlns:xlink="http://www.w3.org/1999/xlink" xlink:href="zookeys-906-013-g009.jpg" position="float" orientation="portrait" xlink:type="simple" id="oo_374411.jpg"><uri content-type="original_file" xlink:type="simple">https://binary.pensoft.net/fig/374411</uri></graphic></fig><fig id="F10" position="float" orientation="portrait"><object-id xmlns:xlink="http://www.w3.org/1999/xlink" content-type="doi" xlink:type="simple">10.3897/zookeys.906.47978.figure10</object-id><object-id xmlns:xlink="http://www.w3.org/1999/xlink" content-type="arpha" xlink:type="simple">EA4C8E00-BFAB-51F3-BA95-7DEB30C52B54</object-id><label>Figure 10.</label><caption><p>Lateral view of epigynes of <italic><tp:taxon-name><tp:taxon-name-part taxon-name-part-type="genus" reg="Araniella">Araniella</tp:taxon-name-part> <tp:taxon-name-part taxon-name-part-type="species" reg="villanii">villanii</tp:taxon-name-part></tp:taxon-name></italic> sp. nov. (<bold>A</bold>), <italic><tp:taxon-name><tp:taxon-name-part taxon-name-part-type="genus" reg="Araniella">A.</tp:taxon-name-part> <tp:taxon-name-part taxon-name-part-type="species" reg="proxima">proxima</tp:taxon-name-part></tp:taxon-name></italic> (<bold>B</bold>), <italic><tp:taxon-name><tp:taxon-name-part taxon-name-part-type="genus" reg="Araniella">A.</tp:taxon-name-part> <tp:taxon-name-part taxon-name-part-type="species" reg="mithra">mithra</tp:taxon-name-part></tp:taxon-name></italic> sp. nov. (<bold>C</bold>) and <italic><tp:taxon-name><tp:taxon-name-part taxon-name-part-type="genus" reg="Araniella">A.</tp:taxon-name-part> <tp:taxon-name-part taxon-name-part-type="species" reg="opisthographa">opisthographa</tp:taxon-name-part></tp:taxon-name></italic> (<bold>D</bold>). Scale bars: 0.2 mm.</p></caption><graphic xmlns:xlink="http://www.w3.org/1999/xlink" xlink:href="zookeys-906-013-g010.jpg" position="float" orientation="portrait" xlink:type="simple" id="oo_374412.jpg"><uri content-type="original_file" xlink:type="simple">https://binary.pensoft.net/fig/374412</uri></graphic></fig><fn-group><fn id="en1"><p>For complete list of references see WSC (2019)</p></fn></fn-group></tp:treatment-sec><ref-list><ref id="B7"><mixed-citation xmlns:xlink="http://www.w3.org/1999/xlink" xlink:type="simple"><person-group><name name-style="western"><surname>Blanke</surname><given-names>R</given-names></name></person-group> (<year>1982</year>) <article-title>Untersuchungen zur Taxonomie der Gattung <italic><tp:taxon-name><tp:taxon-name-part taxon-name-part-type="genus">Araniella</tp:taxon-name-part></tp:taxon-name></italic> (<tp:taxon-name><tp:taxon-name-part taxon-name-part-type="order">Araneae</tp:taxon-name-part></tp:taxon-name>, <tp:taxon-name><tp:taxon-name-part taxon-name-part-type="family">Araneidae</tp:taxon-name-part></tp:taxon-name>).</article-title><source>Zoologica Scripta</source><volume>11</volume>(<issue>4</issue>): <fpage>287</fpage>–<lpage>305</lpage>. <ext-link xlink:type="simple" ext-link-type="doi" xlink:href="10.1111/j.1463-6409.1982.tb00540.x">https://doi.org/10.1111/j.1463-6409.1982.tb00540.x</ext-link></mixed-citation></ref><ref id="B17"><mixed-citation xmlns:xlink="http://www.w3.org/1999/xlink" xlink:type="simple"><person-group><name name-style="western"><surname>Roberts</surname><given-names>MJ</given-names></name></person-group> (<year>1995</year>) <source>Collins Field Guide: Spiders of Britain &amp; Northern Europe.</source><publisher-name>HarperCollins</publisher-name>, <publisher-loc>London</publisher-loc>, <size units="page">383 pp</size>.</mixed-citation></ref><ref id="B1"><mixed-citation xmlns:xlink="http://www.w3.org/1999/xlink" xlink:type="simple"><person-group><name name-style="western"><surname>Almquist</surname><given-names>S</given-names></name></person-group> (<year>2005</year>) <article-title>Swedish <tp:taxon-name><tp:taxon-name-part taxon-name-part-type="order">Araneae</tp:taxon-name-part></tp:taxon-name>, part 1: families <tp:taxon-name><tp:taxon-name-part taxon-name-part-type="family">Atypidae</tp:taxon-name-part></tp:taxon-name> to <tp:taxon-name><tp:taxon-name-part taxon-name-part-type="family">Hahniidae</tp:taxon-name-part></tp:taxon-name> (<tp:taxon-name><tp:taxon-name-part taxon-name-part-type="family">Linyphiidae</tp:taxon-name-part></tp:taxon-name> excluded).</article-title><source>Insect Systematics &amp; Evolution, Supplement</source><volume>62</volume>: <fpage>1</fpage>–<lpage>284</lpage>.</mixed-citation></ref><ref id="B13"><mixed-citation xmlns:xlink="http://www.w3.org/1999/xlink" xlink:type="simple"><person-group><name name-style="western"><surname>Mcheidze</surname><given-names>TS</given-names></name></person-group> (<year>1997</year>) Spiders of Georgia: Systematics, Ecology, Zoogeographic Review. Tbilisi University, 390 pp. [in Georgian]</mixed-citation></ref><ref id="B15"><mixed-citation xmlns:xlink="http://www.w3.org/1999/xlink" xlink:type="simple"><person-group><name name-style="western"><surname>Otto</surname><given-names>S</given-names></name></person-group> (<year>2019</year>) Caucasian Spiders. A faunistic database on the spiders of the Caucasus. Version 10.2019. <ext-link xlink:type="simple" ext-link-type="uri" xlink:href="https://caucasus-spiders.info/">https://caucasus-spiders.info/</ext-link></mixed-citation></ref></ref-list></tp:taxon-treatment>
