# Supplementary material for: On Araniella and Neoscona (Araneae, Araneidae) of the Caucasus, Middle East and Central Asia
Source: Zookeys. 2020 Jan 22;906:13–40. doi: 10.3897/zookeys.906.47978 (PMC6989643; doi:10.3897/zookeys.906.47978)
Supplement: XML Treatment for Araniella nigromaculata [file zookeys.906.47978-treatment5.xml]

<!DOCTYPE tp:taxon-treatment
  PUBLIC "-//TaxonX//DTD Taxonomic Treatment Publishing DTD v0 20100105//EN" "tax-treatment-NSO.dtd">
<tp:taxon-treatment xmlns:tp="http://www.plazi.org/taxpub"><tp:treatment-meta><kwd-group><label>Taxon classification</label><kwd><named-content xmlns:xlink="http://www.w3.org/1999/xlink" content-type="kingdom">Animalia</named-content></kwd><kwd><named-content xmlns:xlink="http://www.w3.org/1999/xlink" content-type="order">Araneae</named-content></kwd><kwd><named-content xmlns:xlink="http://www.w3.org/1999/xlink" content-type="family">Araneidae</named-content></kwd></kwd-group><mixed-citation publication-type="journal"><person-group><name><surname>Zamani</surname><given-names>Alireza</given-names></name><name><surname>Marusik</surname><given-names>Yuri M.</given-names></name><name><surname>Šestáková</surname><given-names>Anna</given-names></name></person-group><article-title>On <italic><tp:taxon-name><tp:taxon-name-part taxon-name-part-type="genus" reg="Araniella">Araniella</tp:taxon-name-part></tp:taxon-name></italic> and <italic><tp:taxon-name><tp:taxon-name-part taxon-name-part-type="genus" reg="Neoscona">Neoscona</tp:taxon-name-part></tp:taxon-name></italic> (<tp:taxon-name><tp:taxon-name-part taxon-name-part-type="order">Araneae</tp:taxon-name-part></tp:taxon-name>, <tp:taxon-name><tp:taxon-name-part taxon-name-part-type="family">Araneidae</tp:taxon-name-part></tp:taxon-name>) of the Caucasus, Middle East and Central Asia</article-title><source>Zookeys</source><day>22</day><month>1</month><year>2020</year><volume>906</volume><fpage>13</fpage><lpage>40</lpage><pub-id pub-id-type="doi">10.3897/zookeys.906.47978</pub-id></mixed-citation></tp:treatment-meta><tp:nomenclature><tp:taxon-name><object-id xmlns:xlink="http://www.w3.org/1999/xlink" content-type="arpha" xlink:type="simple">D87105AC-CC38-5E32-A1B2-54F78D79F2EC</object-id>
              <tp:taxon-name-part taxon-name-part-type="genus" reg="Araniella">Araniella</tp:taxon-name-part>
              <tp:taxon-name-part taxon-name-part-type="species" reg="nigromaculata">nigromaculata</tp:taxon-name-part>
            </tp:taxon-name><tp:taxon-authority>(Schenkel, 1963)</tp:taxon-authority><tp:taxon-status xmlns:xlink="http://www.w3.org/1999/xlink" xlink:type="simple">comb. nov.</tp:taxon-status><xref ref-type="fig" rid="F1">Figs 1E</xref><xref ref-type="fig" rid="F8">, 8E</xref><tp:nomenclature-citation-list><tp:nomenclature-citation><tp:taxon-name>
                  <tp:taxon-name-part taxon-name-part-type="genus" reg="Araneus">Araneus</tp:taxon-name-part> <tp:taxon-name-part taxon-name-part-type="species" reg="nigromaculatus">nigromaculatus</tp:taxon-name-part></tp:taxon-name><comment>Schenkel, 1963: 154, fig. 91a–c (♀).</comment></tp:nomenclature-citation><tp:nomenclature-citation><tp:taxon-name>
                  <tp:taxon-name-part taxon-name-part-type="genus" reg="Araneus">Araneus</tp:taxon-name-part> <tp:taxon-name-part taxon-name-part-type="species" reg="nigromaculatus">nigromaculatus</tp:taxon-name-part></tp:taxon-name><comment>: <xref ref-type="bibr" rid="B26">Yin et al. 1997</xref>: 204, fig. 122a–c (♀); <xref ref-type="bibr" rid="B20">Song et al. 1999</xref>: 240, fig. 139e, f, 148l (♀).</comment></tp:nomenclature-citation></tp:nomenclature-citation-list></tp:nomenclature><tp:treatment-sec sec-type="comments" id="SECID0ECBAG"><title>Comments.</title><p>The female holotype was collected in southern Gansu (ca. 33°40'N, 104°20'E), north-central China. Figures of <xref ref-type="bibr" rid="B26">Yin et al. (1997)</xref> and <xref ref-type="bibr" rid="B20">Song et al. (1999)</xref> are reproduced after <xref ref-type="bibr" rid="B18">Schenkel (1963)</xref>. The holotype (in Muséum National d’Histoire Naturelle, Paris) was examined in 1980 by Yuri Marusik and illustrated, but no data have been copied from the label. Abdominal pattern and shape of epigyne indicates its belonging to <italic><tp:taxon-name><tp:taxon-name-part taxon-name-part-type="genus" reg="Araniella">Araniella</tp:taxon-name-part></tp:taxon-name></italic> and therefore we provide a new combination.</p></tp:treatment-sec><tp:treatment-sec><!--Section generated to contain objects referenced in tp:taxon-treatment.--><fig id="F1" position="float" orientation="portrait"><object-id xmlns:xlink="http://www.w3.org/1999/xlink" content-type="doi" xlink:type="simple">10.3897/zookeys.906.47978.figure1</object-id><object-id xmlns:xlink="http://www.w3.org/1999/xlink" content-type="arpha" xlink:type="simple">8ECD74C4-0918-53B9-8E90-BA3143320ECC</object-id><label>Figure 1.</label><caption><p>Dorsal habitus of <italic><tp:taxon-name><tp:taxon-name-part taxon-name-part-type="genus" reg="Araniella">Araniella</tp:taxon-name-part> <tp:taxon-name-part taxon-name-part-type="species" reg="mithra">mithra</tp:taxon-name-part></tp:taxon-name></italic> sp. nov. (<bold>A, C</bold>) and <italic><tp:taxon-name><tp:taxon-name-part taxon-name-part-type="genus" reg="Araniella">A.</tp:taxon-name-part> <tp:taxon-name-part taxon-name-part-type="species" reg="villanii">villanii</tp:taxon-name-part></tp:taxon-name></italic> sp. nov. (<bold>B, D</bold>) and abdomen of <italic><tp:taxon-name><tp:taxon-name-part taxon-name-part-type="genus" reg="Araniella">A.</tp:taxon-name-part> <tp:taxon-name-part taxon-name-part-type="species" reg="nigromaculata">nigromaculata</tp:taxon-name-part></tp:taxon-name></italic> (<bold>E</bold>). <bold>A, B</bold> Males <bold>C, D</bold> females. Blue triangles point on black dots on opisthosoma. Scale bars: 1 mm.</p></caption><graphic xmlns:xlink="http://www.w3.org/1999/xlink" xlink:href="zookeys-906-013-g001.jpg" position="float" orientation="portrait" xlink:type="simple" id="oo_374403.jpg"><uri content-type="original_file" xlink:type="simple">https://binary.pensoft.net/fig/374403</uri></graphic></fig><fig id="F8" position="float" orientation="portrait"><object-id xmlns:xlink="http://www.w3.org/1999/xlink" content-type="doi" xlink:type="simple">10.3897/zookeys.906.47978.figure8</object-id><object-id xmlns:xlink="http://www.w3.org/1999/xlink" content-type="arpha" xlink:type="simple">08306DC7-E927-53B4-ACAA-0F3B526CCCB6</object-id><label>Figure 8.</label><caption><p>Posterior view of epigynes of <italic><tp:taxon-name><tp:taxon-name-part taxon-name-part-type="genus" reg="Araniella">Araniella</tp:taxon-name-part> <tp:taxon-name-part taxon-name-part-type="species" reg="villanii">villanii</tp:taxon-name-part></tp:taxon-name></italic> sp. nov. (<bold>A</bold>), <italic><tp:taxon-name><tp:taxon-name-part taxon-name-part-type="genus" reg="Araniella">A.</tp:taxon-name-part> <tp:taxon-name-part taxon-name-part-type="species" reg="proxima">proxima</tp:taxon-name-part></tp:taxon-name></italic> (<bold>B</bold>), <italic><tp:taxon-name><tp:taxon-name-part taxon-name-part-type="genus" reg="Araniella">A.</tp:taxon-name-part> <tp:taxon-name-part taxon-name-part-type="species" reg="mithra">mithra</tp:taxon-name-part></tp:taxon-name></italic> sp. nov. (<bold>C</bold>), <italic><tp:taxon-name><tp:taxon-name-part taxon-name-part-type="genus" reg="Araniella">A.</tp:taxon-name-part> <tp:taxon-name-part taxon-name-part-type="species" reg="opisthographa">opisthographa</tp:taxon-name-part></tp:taxon-name></italic> (<bold>D</bold>) and <italic><tp:taxon-name><tp:taxon-name-part taxon-name-part-type="genus" reg="Araniella">A.</tp:taxon-name-part> <tp:taxon-name-part taxon-name-part-type="species" reg="nigromaculata">nigromaculata</tp:taxon-name-part></tp:taxon-name></italic> (<bold>E</bold>). Scale bars: 0.2 mm.</p></caption><graphic xmlns:xlink="http://www.w3.org/1999/xlink" xlink:href="zookeys-906-013-g008.jpg" position="float" orientation="portrait" xlink:type="simple" id="oo_374410.jpg"><uri content-type="original_file" xlink:type="simple">https://binary.pensoft.net/fig/374410</uri></graphic></fig></tp:treatment-sec><ref-list><ref id="B26"><mixed-citation xmlns:xlink="http://www.w3.org/1999/xlink" xlink:type="simple"><person-group><name name-style="western"><surname>Yin</surname><given-names>CM</given-names></name><name name-style="western"><surname>Wang</surname><given-names>JF</given-names></name><name name-style="western"><surname>Zhu</surname><given-names>MS</given-names></name><name name-style="western"><surname>Xie</surname><given-names>LP</given-names></name><name name-style="western"><surname>Peng</surname><given-names>XJ</given-names></name><name name-style="western"><surname>Bao</surname><given-names>YH</given-names></name></person-group> (<year>1997</year>) Fauna Sinica: <tp:taxon-name><tp:taxon-name-part taxon-name-part-type="class">Arachnida</tp:taxon-name-part></tp:taxon-name>: <tp:taxon-name><tp:taxon-name-part taxon-name-part-type="order">Araneae</tp:taxon-name-part></tp:taxon-name>: <tp:taxon-name><tp:taxon-name-part taxon-name-part-type="family">Araneidae</tp:taxon-name-part></tp:taxon-name>. Science Press, Beijing, xiii + 460 pp.</mixed-citation></ref><ref id="B20"><mixed-citation xmlns:xlink="http://www.w3.org/1999/xlink" xlink:type="simple"><person-group><name name-style="western"><surname>Song</surname><given-names>DX</given-names></name><name name-style="western"><surname>Zhu</surname><given-names>MS</given-names></name><name name-style="western"><surname>Chen</surname><given-names>J</given-names></name></person-group> (<year>1999</year>) <source>The spiders of China.</source><publisher-name>Hebei University of Science and Technology Publishing House</publisher-name>, <publisher-loc>Shijiazhuang</publisher-loc>, <size units="page">640 pp</size>.</mixed-citation></ref><ref id="B18"><mixed-citation xmlns:xlink="http://www.w3.org/1999/xlink" xlink:type="simple"><person-group><name name-style="western"><surname>Schenkel</surname><given-names>E</given-names></name></person-group> (<year>1963</year>) <article-title>Ostasiatische Spinnen aus dem Muséum d’Histoire naturelle de Paris. Mémoires du Muséum National d’Histoire Naturelle de Paris (A, Zool.</article-title><source>)</source><volume>25</volume>: <fpage>1</fpage>–<lpage>481</lpage>.</mixed-citation></ref></ref-list></tp:taxon-treatment>
