# Supplementary material for: On Araniella and Neoscona (Araneae, Araneidae) of the Caucasus, Middle East and Central Asia
Source: Zookeys. 2020 Jan 22;906:13–40. doi: 10.3897/zookeys.906.47978 (PMC6989643; doi:10.3897/zookeys.906.47978)
Supplement: XML Treatment for Neoscona isatis [file zookeys.906.47978-treatment8.xml]

<!DOCTYPE tp:taxon-treatment
  PUBLIC "-//TaxonX//DTD Taxonomic Treatment Publishing DTD v0 20100105//EN" "tax-treatment-NSO.dtd">
<tp:taxon-treatment xmlns:tp="http://www.plazi.org/taxpub"><tp:treatment-meta><kwd-group><label>Taxon classification</label><kwd><named-content xmlns:xlink="http://www.w3.org/1999/xlink" content-type="kingdom">Animalia</named-content></kwd><kwd><named-content xmlns:xlink="http://www.w3.org/1999/xlink" content-type="order">Araneae</named-content></kwd><kwd><named-content xmlns:xlink="http://www.w3.org/1999/xlink" content-type="family">Araneidae</named-content></kwd></kwd-group><mixed-citation publication-type="journal"><person-group><name><surname>Zamani</surname><given-names>Alireza</given-names></name><name><surname>Marusik</surname><given-names>Yuri M.</given-names></name><name><surname>Šestáková</surname><given-names>Anna</given-names></name></person-group><article-title>On <italic><tp:taxon-name><tp:taxon-name-part taxon-name-part-type="genus" reg="Araniella">Araniella</tp:taxon-name-part></tp:taxon-name></italic> and <italic><tp:taxon-name><tp:taxon-name-part taxon-name-part-type="genus" reg="Neoscona">Neoscona</tp:taxon-name-part></tp:taxon-name></italic> (<tp:taxon-name><tp:taxon-name-part taxon-name-part-type="order">Araneae</tp:taxon-name-part></tp:taxon-name>, <tp:taxon-name><tp:taxon-name-part taxon-name-part-type="family">Araneidae</tp:taxon-name-part></tp:taxon-name>) of the Caucasus, Middle East and Central Asia</article-title><source>Zookeys</source><day>22</day><month>1</month><year>2020</year><volume>906</volume><fpage>13</fpage><lpage>40</lpage><pub-id pub-id-type="doi">10.3897/zookeys.906.47978</pub-id></mixed-citation></tp:treatment-meta><tp:nomenclature><tp:taxon-name><object-id xmlns:xlink="http://www.w3.org/1999/xlink" content-type="arpha" xlink:type="simple">24DF877C-81AF-55D7-9A8E-691650A0D0E5</object-id>
              <tp:taxon-name-part taxon-name-part-type="genus" reg="Neoscona">Neoscona</tp:taxon-name-part>
              <tp:taxon-name-part taxon-name-part-type="species" reg="isatis">isatis</tp:taxon-name-part>
              <object-id xmlns:xlink="http://www.w3.org/1999/xlink" content-type="zoobank" xlink:type="simple">http://zoobank.org/06094E25-00A6-473B-9AC7-4319CD43F833</object-id>
            </tp:taxon-name><tp:taxon-status xmlns:xlink="http://www.w3.org/1999/xlink" xlink:type="simple">sp. nov.</tp:taxon-status><xref ref-type="fig" rid="F11">Figs 11D, E</xref><xref ref-type="fig" rid="F13">; 13E, F</xref><xref ref-type="fig" rid="F14">; 14B, F</xref><xref ref-type="fig" rid="F15">; 15E–G</xref><xref ref-type="fig" rid="F16">; 16D–F</xref><xref ref-type="fig" rid="F17">; 17G–I</xref><xref ref-type="fig" rid="F18">; 18</xref></tp:nomenclature><tp:treatment-sec sec-type="type material" id="SECID0EBRAG"><title>Type material.</title><p>Iran: <bold><italic>Holotype</italic></bold> ♂ and <bold><italic>paratype</italic></bold> 1♀ (<named-content xmlns:xlink="http://www.w3.org/1999/xlink" content-type="dwc:institutional_code" xlink:type="simple">MHNG</named-content>), Yazd Province: Ahmadabad, <named-content xmlns:xlink="http://www.w3.org/1999/xlink" content-type="dwc:verbatimCoordinates" xlink:type="simple"><named-content content-type="geo-json" specific-use="{&#34;type&#34;:&#34;Point&#34;,&#34;coordinates&#34;:[53.983333,32.333333]}" id="NCID0EVRAG" xlink:type="simple">32°20'N, 53°59'E</named-content></named-content>, 15.08.2018 (A. Zamani).</p><fig id="F9" position="float" orientation="portrait"><object-id xmlns:xlink="http://www.w3.org/1999/xlink" content-type="doi" xlink:type="simple">10.3897/zookeys.906.47978.figure9</object-id><object-id xmlns:xlink="http://www.w3.org/1999/xlink" content-type="arpha" xlink:type="simple">AE949444-E33F-5218-99B4-E4B4ACE779BA</object-id><label>Figure 9.</label><caption><p>Anterior view of epigynes of <italic><tp:taxon-name><tp:taxon-name-part taxon-name-part-type="genus" reg="Araniella">Araniella</tp:taxon-name-part> <tp:taxon-name-part taxon-name-part-type="species" reg="villanii">villanii</tp:taxon-name-part></tp:taxon-name></italic> sp. nov. (<bold>A</bold>), <italic><tp:taxon-name><tp:taxon-name-part taxon-name-part-type="genus" reg="Araniella">A.</tp:taxon-name-part> <tp:taxon-name-part taxon-name-part-type="species" reg="proxima">proxima</tp:taxon-name-part></tp:taxon-name></italic> (<bold>B</bold>), <italic><tp:taxon-name><tp:taxon-name-part taxon-name-part-type="genus" reg="Araniella">A.</tp:taxon-name-part> <tp:taxon-name-part taxon-name-part-type="species" reg="mithra">mithra</tp:taxon-name-part></tp:taxon-name></italic> sp. nov. (<bold>C</bold>) and <italic><tp:taxon-name><tp:taxon-name-part taxon-name-part-type="genus" reg="Araniella">A.</tp:taxon-name-part> <tp:taxon-name-part taxon-name-part-type="species" reg="opisthographa">opisthographa</tp:taxon-name-part></tp:taxon-name></italic> (<bold>D</bold>).</p></caption><graphic xmlns:xlink="http://www.w3.org/1999/xlink" xlink:href="zookeys-906-013-g009.jpg" position="float" orientation="portrait" xlink:type="simple" id="oo_374411.jpg"><uri content-type="original_file" xlink:type="simple">https://binary.pensoft.net/fig/374411</uri></graphic></fig><fig id="F10" position="float" orientation="portrait"><object-id xmlns:xlink="http://www.w3.org/1999/xlink" content-type="doi" xlink:type="simple">10.3897/zookeys.906.47978.figure10</object-id><object-id xmlns:xlink="http://www.w3.org/1999/xlink" content-type="arpha" xlink:type="simple">EA4C8E00-BFAB-51F3-BA95-7DEB30C52B54</object-id><label>Figure 10.</label><caption><p>Lateral view of epigynes of <italic><tp:taxon-name><tp:taxon-name-part taxon-name-part-type="genus" reg="Araniella">Araniella</tp:taxon-name-part> <tp:taxon-name-part taxon-name-part-type="species" reg="villanii">villanii</tp:taxon-name-part></tp:taxon-name></italic> sp. nov. (<bold>A</bold>), <italic><tp:taxon-name><tp:taxon-name-part taxon-name-part-type="genus" reg="Araniella">A.</tp:taxon-name-part> <tp:taxon-name-part taxon-name-part-type="species" reg="proxima">proxima</tp:taxon-name-part></tp:taxon-name></italic> (<bold>B</bold>), <italic><tp:taxon-name><tp:taxon-name-part taxon-name-part-type="genus" reg="Araniella">A.</tp:taxon-name-part> <tp:taxon-name-part taxon-name-part-type="species" reg="mithra">mithra</tp:taxon-name-part></tp:taxon-name></italic> sp. nov. (<bold>C</bold>) and <italic><tp:taxon-name><tp:taxon-name-part taxon-name-part-type="genus" reg="Araniella">A.</tp:taxon-name-part> <tp:taxon-name-part taxon-name-part-type="species" reg="opisthographa">opisthographa</tp:taxon-name-part></tp:taxon-name></italic> (<bold>D</bold>). Scale bars: 0.2 mm.</p></caption><graphic xmlns:xlink="http://www.w3.org/1999/xlink" xlink:href="zookeys-906-013-g010.jpg" position="float" orientation="portrait" xlink:type="simple" id="oo_374412.jpg"><uri content-type="original_file" xlink:type="simple">https://binary.pensoft.net/fig/374412</uri></graphic></fig><fig id="F11" position="float" orientation="portrait"><object-id xmlns:xlink="http://www.w3.org/1999/xlink" content-type="doi" xlink:type="simple">10.3897/zookeys.906.47978.figure11</object-id><object-id xmlns:xlink="http://www.w3.org/1999/xlink" content-type="arpha" xlink:type="simple">876E558B-14E2-5A2F-9E7F-5AFC6A6B8FCB</object-id><label>Figure 11.</label><caption><p>Dorsal habitus of <italic><tp:taxon-name><tp:taxon-name-part taxon-name-part-type="genus" reg="Neoscona">Neoscona</tp:taxon-name-part> <tp:taxon-name-part taxon-name-part-type="species" reg="theisi">theisi</tp:taxon-name-part></tp:taxon-name></italic> (<bold>A, B</bold>), <italic><tp:taxon-name><tp:taxon-name-part taxon-name-part-type="genus" reg="Neoscona">N.</tp:taxon-name-part> <tp:taxon-name-part taxon-name-part-type="species" reg="spasskyi">spasskyi</tp:taxon-name-part></tp:taxon-name></italic> (<bold>C</bold>) and <italic><tp:taxon-name><tp:taxon-name-part taxon-name-part-type="genus" reg="Neoscona">N.</tp:taxon-name-part> <tp:taxon-name-part taxon-name-part-type="species" reg="isatis">isatis</tp:taxon-name-part></tp:taxon-name></italic> sp. nov. (<bold>D, E</bold>). <bold>A, C, D</bold> Females <bold>B, E</bold> males.</p></caption><graphic xmlns:xlink="http://www.w3.org/1999/xlink" xlink:href="zookeys-906-013-g011.jpg" position="float" orientation="portrait" xlink:type="simple" id="oo_374413.jpg"><uri content-type="original_file" xlink:type="simple">https://binary.pensoft.net/fig/374413</uri></graphic></fig></tp:treatment-sec><tp:treatment-sec sec-type="etymology" id="SECID0E1RAG"><title>Etymology.</title><p>The specific epithet is a noun in apposition, and refers to the historic name of Yazd, the type locality of the species.</p></tp:treatment-sec><tp:treatment-sec sec-type="diagnosis" id="SECID0E6RAG"><title>Diagnosis.</title><p>The new species is similar to <italic><tp:taxon-name><tp:taxon-name-part taxon-name-part-type="genus" reg="Neoscona">N.</tp:taxon-name-part> <tp:taxon-name-part taxon-name-part-type="species" reg="theisi">theisi</tp:taxon-name-part></tp:taxon-name></italic> and <italic><tp:taxon-name><tp:taxon-name-part taxon-name-part-type="genus" reg="Neoscona">N.</tp:taxon-name-part> <tp:taxon-name-part taxon-name-part-type="species" reg="spasskyi">spasskyi</tp:taxon-name-part></tp:taxon-name></italic> in having a white median band on sternum (Fig. <xref ref-type="fig" rid="F13">13A, C, E</xref>), but well differs by having a broad white median band on the venter of abdomen (vs. venter with lateral white band, and dark median band). Males of <italic><tp:taxon-name><tp:taxon-name-part taxon-name-part-type="genus" reg="Neoscona">N.</tp:taxon-name-part> <tp:taxon-name-part taxon-name-part-type="species" reg="isatis">isatis</tp:taxon-name-part></tp:taxon-name></italic> sp. nov. can be easily distinguished from the species occurring in the region by numerous small spines on tibia II (Fig. <xref ref-type="fig" rid="F14">14F</xref>) lacking in other species (Fig. <xref ref-type="fig" rid="F14">14D–E</xref>) and median apophysis lacking prolateral extension (<italic>Me</italic>) (vs. present). Epigyne of this species well differs from other species occurring in Central Asia by having prominent lateral extensions (<italic>Le</italic>) as long as wide and long scape (<italic>Sc</italic>) almost 2 times longer than wide (vs. lateral extensions absent or poorly developed and scape almost as wide as long, cf. Fig. <xref ref-type="fig" rid="F17">17A, D, G</xref>).</p></tp:treatment-sec><tp:treatment-sec sec-type="description" id="SECID0E3TAG"><title>Description.</title><p><bold>Male.</bold> Habitus as in Fig. <xref ref-type="fig" rid="F11">11E</xref>. Total length 9.62. Carapace 4.14 long, 3.90 wide in pars thoracica, 1.28 in pars cephalica. Eye sizes and interdistances: <abbrev xmlns:xlink="http://www.w3.org/1999/xlink" xlink:title="anterior median eye" id="ABBRID0EIUAG" xlink:type="simple">AME</abbrev>: 0.20, <abbrev xmlns:xlink="http://www.w3.org/1999/xlink" xlink:title="anterior lateral eye" id="ABBRID0EMUAG" xlink:type="simple">ALE</abbrev>: 0.19, <abbrev xmlns:xlink="http://www.w3.org/1999/xlink" xlink:title="posterior median eye" id="ABBRID0EQUAG" xlink:type="simple">PME</abbrev>: 0.14, <abbrev xmlns:xlink="http://www.w3.org/1999/xlink" xlink:title="posterior lateral eye" id="ABBRID0EUUAG" xlink:type="simple">PLE</abbrev>: 0.14, <abbrev xmlns:xlink="http://www.w3.org/1999/xlink" xlink:title="anterior median eye" id="ABBRID0EYUAG" xlink:type="simple">AME</abbrev>–<abbrev xmlns:xlink="http://www.w3.org/1999/xlink" xlink:title="anterior median eye" id="ABBRID0E3UAG" xlink:type="simple">AME</abbrev>: 0.25, <abbrev xmlns:xlink="http://www.w3.org/1999/xlink" xlink:title="posterior median eye" id="ABBRID0EAVAG" xlink:type="simple">PME</abbrev>–<abbrev xmlns:xlink="http://www.w3.org/1999/xlink" xlink:title="posterior median eye" id="ABBRID0EEVAG" xlink:type="simple">PME</abbrev>: 0.10. Carapace, labium, chelicerae, and maxillae light brown, carapace with distinct and relatively long foveal mark, slightly darker in submarginal and without any patterns. Sternum with light median band. Legs the same color as the carapace, with annulations and numerous spines. Tibia II ventrally with about 90 spines of three types, fine – over 50, medium-sized – over 30, and few macrospines. Abdomen light yellowish, with scattered long white setae, dorsally with a horizontal gray line anteriorly, and a gray longitudinal branched pattern medially, with a brown dot on each side; ventrally with a white patch between epigastric furrow and spinnerets area. Spinnerets light brown, apical segment lighter. Leg IV (leg I incomplete) measurements: 14.39 (4.84, 1.91, 3.07, 3.47, 1.10).</p><p>Palp as in Figs <xref ref-type="fig" rid="F14">14B</xref>, <xref ref-type="fig" rid="F15">15E–G</xref>, <xref ref-type="fig" rid="F16">16D–F</xref>. Tegulum without distinct ventral extension; median apophysis (<italic>Ma</italic>) without prolateral extension, stipes of median apophysis (<italic>Sm</italic>) as long as apophysis; lamella (<italic>La</italic>) weakly sclerotized; conductor club-like.</p><p><bold>Female.</bold> Habitus as in Fig. <xref ref-type="fig" rid="F11">11D</xref>. Total length 11.56. Carapace 5.02 long, 3.49 wide in pars thoracica, 1.74 in pars cephalica. Eye sizes and interdistances: <abbrev xmlns:xlink="http://www.w3.org/1999/xlink" xlink:title="anterior median eye" id="ABBRID0EEWAG" xlink:type="simple">AME</abbrev>: 0.17, <abbrev xmlns:xlink="http://www.w3.org/1999/xlink" xlink:title="anterior lateral eye" id="ABBRID0EIWAG" xlink:type="simple">ALE</abbrev>: 0.17, <abbrev xmlns:xlink="http://www.w3.org/1999/xlink" xlink:title="posterior median eye" id="ABBRID0EMWAG" xlink:type="simple">PME</abbrev>: 0.18, <abbrev xmlns:xlink="http://www.w3.org/1999/xlink" xlink:title="posterior lateral eye" id="ABBRID0EQWAG" xlink:type="simple">PLE</abbrev>: 0.19, <abbrev xmlns:xlink="http://www.w3.org/1999/xlink" xlink:title="anterior median eye" id="ABBRID0EUWAG" xlink:type="simple">AME</abbrev>–<abbrev xmlns:xlink="http://www.w3.org/1999/xlink" xlink:title="anterior median eye" id="ABBRID0EYWAG" xlink:type="simple">AME</abbrev>: 0.31, <abbrev xmlns:xlink="http://www.w3.org/1999/xlink" xlink:title="posterior median eye" id="ABBRID0E3WAG" xlink:type="simple">PME</abbrev>–<abbrev xmlns:xlink="http://www.w3.org/1999/xlink" xlink:title="posterior median eye" id="ABBRID0EAXAG" xlink:type="simple">PME</abbrev>: 0.12. Coloration generally as in male, slightly lighter and more uniform, with less distinct patterns and markings, and abdomen with an additional two brown dots on dorsum, without any distinct patterns. Leg I measurements: 18.11 (5.01, 2.69, 4.27, 4.53, 1.61).</p><p>Epigyne as in Figs <xref ref-type="fig" rid="F13">13F</xref>, <xref ref-type="fig" rid="F17">17G–I</xref>. Long, with scape (<italic>Sc</italic>) as long as base; lateral extensions (<italic>Le</italic>) prominent, as long as wide, originates dorsally; scape almost twice longer than wide.</p></tp:treatment-sec><tp:treatment-sec sec-type="distribution" id="SECID0ESXAG"><title>Distribution.</title><p>Known only from the type locality in Yazd Province, central Iran.</p></tp:treatment-sec><tp:treatment-sec><!--Section generated to contain objects referenced in tp:taxon-treatment.--><fig id="F13" position="float" orientation="portrait"><object-id xmlns:xlink="http://www.w3.org/1999/xlink" content-type="doi" xlink:type="simple">10.3897/zookeys.906.47978.figure13</object-id><object-id xmlns:xlink="http://www.w3.org/1999/xlink" content-type="arpha" xlink:type="simple">0147FE6B-7919-50E1-B3B7-3233C873501D</object-id><label>Figure 13.</label><caption><p>Females of <italic><tp:taxon-name><tp:taxon-name-part taxon-name-part-type="genus" reg="Neoscona">Neoscona</tp:taxon-name-part> <tp:taxon-name-part taxon-name-part-type="species" reg="theisi">theisi</tp:taxon-name-part></tp:taxon-name></italic> (<bold>A, B</bold>), <italic><tp:taxon-name><tp:taxon-name-part taxon-name-part-type="genus" reg="Neoscona">N.</tp:taxon-name-part> <tp:taxon-name-part taxon-name-part-type="species" reg="spasskyi">spasskyi</tp:taxon-name-part></tp:taxon-name></italic> (<bold>C, D</bold>) and <italic><tp:taxon-name><tp:taxon-name-part taxon-name-part-type="genus" reg="Neoscona">N.</tp:taxon-name-part> <tp:taxon-name-part taxon-name-part-type="species" reg="isatis">isatis</tp:taxon-name-part></tp:taxon-name></italic> sp. nov. (<bold>E, F</bold>). <bold>A, C, E</bold> Prosoma, ventral <bold>B, D, F</bold> abdomen, ventral. Photos <bold>A, B</bold> courtesy of A. Seropian.</p></caption><graphic xmlns:xlink="http://www.w3.org/1999/xlink" xlink:href="zookeys-906-013-g013.jpg" position="float" orientation="portrait" xlink:type="simple" id="oo_374415.jpg"><uri content-type="original_file" xlink:type="simple">https://binary.pensoft.net/fig/374415</uri></graphic></fig><fig id="F14" position="float" orientation="portrait"><object-id xmlns:xlink="http://www.w3.org/1999/xlink" content-type="doi" xlink:type="simple">10.3897/zookeys.906.47978.figure14</object-id><object-id xmlns:xlink="http://www.w3.org/1999/xlink" content-type="arpha" xlink:type="simple">69EC5706-1988-5054-B107-9EA0FE885312</object-id><label>Figure 14.</label><caption><p>Male palps and tibiae II of <italic><tp:taxon-name><tp:taxon-name-part taxon-name-part-type="genus" reg="Neoscona">Neoscona</tp:taxon-name-part> <tp:taxon-name-part taxon-name-part-type="species" reg="theisi">theisi</tp:taxon-name-part></tp:taxon-name></italic> (<bold>A, D</bold>), <italic><tp:taxon-name><tp:taxon-name-part taxon-name-part-type="genus" reg="Neoscona">N.</tp:taxon-name-part> <tp:taxon-name-part taxon-name-part-type="species" reg="isatis">isatis</tp:taxon-name-part></tp:taxon-name></italic> sp. nov. (<bold>B, F</bold>) and <italic><tp:taxon-name><tp:taxon-name-part taxon-name-part-type="genus" reg="Neoscona">N.</tp:taxon-name-part> <tp:taxon-name-part taxon-name-part-type="species" reg="spasskyi">spasskyi</tp:taxon-name-part></tp:taxon-name></italic> (<bold>C, E</bold>). <bold>A–C</bold> Male palp, prolateral <bold>D–F</bold> male tibia II, ventral. Abbreviations: <italic>Co</italic> conductor, <italic>La</italic> lamella, <italic>Ma</italic> median apophysis, <italic>Me</italic> extension of median apophysis, <italic>Ta</italic> terminal apophysis, <italic>Te</italic> tegulum. Scale bars: 0.2 mm, unless stated otherwise.</p></caption><graphic xmlns:xlink="http://www.w3.org/1999/xlink" xlink:href="zookeys-906-013-g014.jpg" position="float" orientation="portrait" xlink:type="simple" id="oo_374416.jpg"><uri content-type="original_file" xlink:type="simple">https://binary.pensoft.net/fig/374416</uri></graphic></fig><fig id="F15" position="float" orientation="portrait"><object-id xmlns:xlink="http://www.w3.org/1999/xlink" content-type="doi" xlink:type="simple">10.3897/zookeys.906.47978.figure15</object-id><object-id xmlns:xlink="http://www.w3.org/1999/xlink" content-type="arpha" xlink:type="simple">FAFAFF36-DBF6-5D20-A4F7-27B1430F3E86</object-id><label>Figure 15.</label><caption><p>Male palps of <italic><tp:taxon-name><tp:taxon-name-part taxon-name-part-type="genus" reg="Neoscona">Neoscona</tp:taxon-name-part> <tp:taxon-name-part taxon-name-part-type="species" reg="spasskyi">spasskyi</tp:taxon-name-part></tp:taxon-name></italic> (<bold>A–C</bold>) and <italic><tp:taxon-name><tp:taxon-name-part taxon-name-part-type="genus" reg="Neoscona">N.</tp:taxon-name-part> <tp:taxon-name-part taxon-name-part-type="species" reg="isatis">isatis</tp:taxon-name-part></tp:taxon-name></italic> sp. nov. (<bold>E–G</bold>). <bold>A, C, E, G</bold> Anterior <bold>B, F</bold> ventral. Abbreviations: <italic>Co</italic> conductor, <italic>Em</italic> embolus, <italic>La</italic> lamella, <italic>Ma</italic> median apophysis, <italic>Sm</italic> stipes of median apophysis, <italic>Ta</italic> terminal apophysis. Scale bars: 0.2 mm.</p></caption><graphic xmlns:xlink="http://www.w3.org/1999/xlink" xlink:href="zookeys-906-013-g015.jpg" position="float" orientation="portrait" xlink:type="simple" id="oo_374417.jpg"><uri content-type="original_file" xlink:type="simple">https://binary.pensoft.net/fig/374417</uri></graphic></fig><fig id="F16" position="float" orientation="portrait"><object-id xmlns:xlink="http://www.w3.org/1999/xlink" content-type="doi" xlink:type="simple">10.3897/zookeys.906.47978.figure16</object-id><object-id xmlns:xlink="http://www.w3.org/1999/xlink" content-type="arpha" xlink:type="simple">42C4FB30-7AFF-5E66-96AA-C00225D625EF</object-id><label>Figure 16.</label><caption><p><abbrev xmlns:xlink="http://www.w3.org/1999/xlink" xlink:title="scanning electron microscope" id="ABBRID0ESVBI" xlink:type="simple">SEM</abbrev> graphs of the bulbs of <italic><tp:taxon-name><tp:taxon-name-part taxon-name-part-type="genus" reg="Neoscona">Neoscona</tp:taxon-name-part> <tp:taxon-name-part taxon-name-part-type="species" reg="spasskyi">spasskyi</tp:taxon-name-part></tp:taxon-name></italic> (<bold>A–C</bold>) and <italic><tp:taxon-name><tp:taxon-name-part taxon-name-part-type="genus" reg="Neoscona">N.</tp:taxon-name-part> <tp:taxon-name-part taxon-name-part-type="species" reg="isatis">isatis</tp:taxon-name-part></tp:taxon-name></italic> sp. nov. (<bold>D–F</bold>). <bold>A, C, D, F</bold> Prolateral <bold>B, E</bold> anterior. Abbreviations: <italic>Co</italic> conductor, <italic>Em</italic> embolus, <italic>La</italic> lamella, <italic>Ma</italic> median apophysis, <italic>Ms</italic> spur of median apophysis, <italic>Sm</italic> stipes of median apophysis, <italic>Ta</italic> terminal apophysis. Scale bars: 0.1 mm.</p></caption><graphic xmlns:xlink="http://www.w3.org/1999/xlink" xlink:href="zookeys-906-013-g016.jpg" position="float" orientation="portrait" xlink:type="simple" id="oo_374418.jpg"><uri content-type="original_file" xlink:type="simple">https://binary.pensoft.net/fig/374418</uri></graphic></fig><fig id="F17" position="float" orientation="portrait"><object-id xmlns:xlink="http://www.w3.org/1999/xlink" content-type="doi" xlink:type="simple">10.3897/zookeys.906.47978.figure17</object-id><object-id xmlns:xlink="http://www.w3.org/1999/xlink" content-type="arpha" xlink:type="simple">52C0C93C-FC45-5583-8D3D-F6FBD90B8A61</object-id><label>Figure 17.</label><caption><p>Epigynes of <italic><tp:taxon-name><tp:taxon-name-part taxon-name-part-type="genus" reg="Neoscona">Neoscona</tp:taxon-name-part> <tp:taxon-name-part taxon-name-part-type="species" reg="theisi">theisi</tp:taxon-name-part></tp:taxon-name></italic> (<bold>A–C</bold>), <italic><tp:taxon-name><tp:taxon-name-part taxon-name-part-type="genus" reg="Neoscona">N.</tp:taxon-name-part> <tp:taxon-name-part taxon-name-part-type="species" reg="spasskyi">spasskyi</tp:taxon-name-part></tp:taxon-name></italic> (<bold>D–F</bold>) and <italic><tp:taxon-name><tp:taxon-name-part taxon-name-part-type="genus" reg="Neoscona">N.</tp:taxon-name-part> <tp:taxon-name-part taxon-name-part-type="species" reg="isatis">isatis</tp:taxon-name-part></tp:taxon-name></italic> sp. nov. (<bold>G–I</bold>). <bold>A, D, G</bold> Ventral <bold>B, E, H</bold> posterior <bold>C, F, I</bold> lateral. Abbreviations: <italic>Le</italic> lateral extension, <italic>Sc</italic> scape. Scale bars: 0.2 mm.</p></caption><graphic xmlns:xlink="http://www.w3.org/1999/xlink" xlink:href="zookeys-906-013-g017.jpg" position="float" orientation="portrait" xlink:type="simple" id="oo_374419.jpg"><uri content-type="original_file" xlink:type="simple">https://binary.pensoft.net/fig/374419</uri></graphic></fig><fig id="F18" position="float" orientation="portrait"><object-id xmlns:xlink="http://www.w3.org/1999/xlink" content-type="doi" xlink:type="simple">10.3897/zookeys.906.47978.figure18</object-id><object-id xmlns:xlink="http://www.w3.org/1999/xlink" content-type="arpha" xlink:type="simple">8340F5FB-53CA-5E73-9649-527BC656D0E1</object-id><label>Figure 18.</label><caption><p>Distribution records of <italic><tp:taxon-name><tp:taxon-name-part taxon-name-part-type="genus" reg="Araniella">Araniella</tp:taxon-name-part> <tp:taxon-name-part taxon-name-part-type="species" reg="mithra">mithra</tp:taxon-name-part></tp:taxon-name></italic> sp. nov. (blue circle), <italic><tp:taxon-name><tp:taxon-name-part taxon-name-part-type="genus" reg="Araniella">A.</tp:taxon-name-part> <tp:taxon-name-part taxon-name-part-type="species" reg="villanii">villanii</tp:taxon-name-part></tp:taxon-name></italic> sp. nov. (violet star), <italic><tp:taxon-name><tp:taxon-name-part taxon-name-part-type="genus" reg="Neoscona">Neoscona</tp:taxon-name-part> <tp:taxon-name-part taxon-name-part-type="species" reg="isatis">isatis</tp:taxon-name-part></tp:taxon-name></italic> sp. nov. (green pentagon), <italic><tp:taxon-name><tp:taxon-name-part taxon-name-part-type="genus" reg="Neoscona">N.</tp:taxon-name-part> <tp:taxon-name-part taxon-name-part-type="species" reg="spasskyi">spasskyi</tp:taxon-name-part></tp:taxon-name></italic> (black square), <italic><tp:taxon-name><tp:taxon-name-part taxon-name-part-type="genus" reg="Neoscona">N.</tp:taxon-name-part> <tp:taxon-name-part taxon-name-part-type="species" reg="theisi">theisi</tp:taxon-name-part></tp:taxon-name></italic> (gray triangle, only new records) and <italic><tp:taxon-name><tp:taxon-name-part taxon-name-part-type="genus" reg="Neoscona">N.</tp:taxon-name-part> <tp:taxon-name-part taxon-name-part-type="species" reg="tedgenica">tedgenica</tp:taxon-name-part></tp:taxon-name></italic> (brown asterisk).</p></caption><graphic xmlns:xlink="http://www.w3.org/1999/xlink" xlink:href="zookeys-906-013-g018.jpg" position="float" orientation="portrait" xlink:type="simple" id="oo_374420.jpg"><uri content-type="original_file" xlink:type="simple">https://binary.pensoft.net/fig/374420</uri></graphic></fig></tp:treatment-sec></tp:taxon-treatment>
