# Supplementary material for: On Araniella and Neoscona (Araneae, Araneidae) of the Caucasus, Middle East and Central Asia
Source: Zookeys. 2020 Jan 22;906:13–40. doi: 10.3897/zookeys.906.47978 (PMC6989643; doi:10.3897/zookeys.906.47978)
Supplement: XML Treatment for Neoscona spasskyi [file zookeys.906.47978-treatment9.xml]

<!DOCTYPE tp:taxon-treatment
  PUBLIC "-//TaxonX//DTD Taxonomic Treatment Publishing DTD v0 20100105//EN" "tax-treatment-NSO.dtd">
<tp:taxon-treatment xmlns:tp="http://www.plazi.org/taxpub"><tp:treatment-meta><kwd-group><label>Taxon classification</label><kwd><named-content xmlns:xlink="http://www.w3.org/1999/xlink" content-type="kingdom">Animalia</named-content></kwd><kwd><named-content xmlns:xlink="http://www.w3.org/1999/xlink" content-type="order">Araneae</named-content></kwd><kwd><named-content xmlns:xlink="http://www.w3.org/1999/xlink" content-type="family">Araneidae</named-content></kwd></kwd-group><mixed-citation publication-type="journal"><person-group><name><surname>Zamani</surname><given-names>Alireza</given-names></name><name><surname>Marusik</surname><given-names>Yuri M.</given-names></name><name><surname>Šestáková</surname><given-names>Anna</given-names></name></person-group><article-title>On <italic><tp:taxon-name><tp:taxon-name-part taxon-name-part-type="genus" reg="Araniella">Araniella</tp:taxon-name-part></tp:taxon-name></italic> and <italic><tp:taxon-name><tp:taxon-name-part taxon-name-part-type="genus" reg="Neoscona">Neoscona</tp:taxon-name-part></tp:taxon-name></italic> (<tp:taxon-name><tp:taxon-name-part taxon-name-part-type="order">Araneae</tp:taxon-name-part></tp:taxon-name>, <tp:taxon-name><tp:taxon-name-part taxon-name-part-type="family">Araneidae</tp:taxon-name-part></tp:taxon-name>) of the Caucasus, Middle East and Central Asia</article-title><source>Zookeys</source><day>22</day><month>1</month><year>2020</year><volume>906</volume><fpage>13</fpage><lpage>40</lpage><pub-id pub-id-type="doi">10.3897/zookeys.906.47978</pub-id></mixed-citation></tp:treatment-meta><tp:nomenclature><tp:taxon-name><object-id xmlns:xlink="http://www.w3.org/1999/xlink" content-type="arpha" xlink:type="simple">F8986B96-73BA-50CD-8B91-AA463CFB76FA</object-id>
              <tp:taxon-name-part taxon-name-part-type="genus" reg="Neoscona">Neoscona</tp:taxon-name-part>
              <tp:taxon-name-part taxon-name-part-type="species" reg="spasskyi">spasskyi</tp:taxon-name-part>
            </tp:taxon-name><tp:taxon-authority>(Brignoli, 1983), comb. nov., stat. res.</tp:taxon-authority><xref ref-type="fig" rid="F11">Figs 11C</xref><xref ref-type="fig" rid="F12">; 12A, B</xref><xref ref-type="fig" rid="F13">; 13C–D</xref><xref ref-type="fig" rid="F14">; 14C, E</xref><xref ref-type="fig" rid="F15">; 15A–C</xref><xref ref-type="fig" rid="F16">; 16A–C</xref><xref ref-type="fig" rid="F17">; 17D–F</xref><xref ref-type="fig" rid="F18">; 18</xref><tp:nomenclature-citation-list><tp:nomenclature-citation><tp:taxon-name>
                  <tp:taxon-name-part taxon-name-part-type="genus" reg="Araneus">Araneus</tp:taxon-name-part> <tp:taxon-name-part taxon-name-part-type="species" reg="cruciferoides">cruciferoides</tp:taxon-name-part></tp:taxon-name><comment>Spassky, 1952: 203, fig. 6, 10 (♂♀).</comment></tp:nomenclature-citation><tp:nomenclature-citation><tp:taxon-name>
                  <tp:taxon-name-part taxon-name-part-type="genus" reg="Araneus">Araneus</tp:taxon-name-part> <tp:taxon-name-part taxon-name-part-type="species" reg="spasskyi">spasskyi</tp:taxon-name-part></tp:taxon-name><comment>: <xref ref-type="bibr" rid="B9">Brignoli 1983</xref>: 258 (replacement name for <tp:taxon-name><tp:taxon-name-part taxon-name-part-type="genus" reg="Araneus">A.</tp:taxon-name-part> <tp:taxon-name-part taxon-name-part-type="species" reg="cruciferoides">cruciferoides</tp:taxon-name-part></tp:taxon-name>).</comment></tp:nomenclature-citation><tp:nomenclature-citation><tp:taxon-name>
                  <tp:taxon-name-part taxon-name-part-type="genus" reg="Neoscona">Neoscona</tp:taxon-name-part> <tp:taxon-name-part taxon-name-part-type="species" reg="tedgenica">tedgenica</tp:taxon-name-part></tp:taxon-name><comment>: <xref ref-type="bibr" rid="B12">Marusik et al. 1991</xref>: 20 (misidentified).</comment></tp:nomenclature-citation></tp:nomenclature-citation-list></tp:nomenclature><tp:treatment-sec sec-type="material" id="SECID0EU2AG"><title>Material examined.</title><p>Iran: 1♂ 3♀ (<named-content xmlns:xlink="http://www.w3.org/1999/xlink" content-type="dwc:institutional_code" xlink:type="simple">ZMMU</named-content>): Golestan Province: Ramiyan, <named-content xmlns:xlink="http://www.w3.org/1999/xlink" content-type="dwc:verbatimCoordinates" xlink:type="simple"><named-content content-type="geo-json" specific-use="{&#34;type&#34;:&#34;Point&#34;,&#34;coordinates&#34;:[55.116667,36.983333]}" id="NCID0EC3AG" xlink:type="simple">36°59'N, 55°07'E</named-content></named-content>, 29.07.74 (A. Senglet); 1♀ (<named-content xmlns:xlink="http://www.w3.org/1999/xlink" content-type="dwc:institutional_code" xlink:type="simple">MHNG</named-content>): Razavi Khorasan Province: route to Amirabad, <named-content xmlns:xlink="http://www.w3.org/1999/xlink" content-type="dwc:verbatimCoordinates" xlink:type="simple"><named-content content-type="geo-json" specific-use="{&#34;type&#34;:&#34;Point&#34;,&#34;coordinates&#34;:[59.900000,36.783333]}" id="NCID0EP3AG" xlink:type="simple">36°47'N, 59°54'E</named-content></named-content>, 1100 m, 23.07.74 (A. Senglet); 3♂ 9♀ (<named-content xmlns:xlink="http://www.w3.org/1999/xlink" content-type="dwc:institutional_code" xlink:type="simple">MHNG</named-content>): North Khorasan Province: Bojnurd, <named-content xmlns:xlink="http://www.w3.org/1999/xlink" content-type="dwc:verbatimCoordinates" xlink:type="simple"><named-content content-type="geo-json" specific-use="{&#34;type&#34;:&#34;Point&#34;,&#34;coordinates&#34;:[57.433333,37.483333]}" id="NCID0E33AG" xlink:type="simple">37°29'N, 57°26'E</named-content></named-content>, 26.07.74 (A. Senglet); Turkmenistan: 1♂ 2♀ (<named-content xmlns:xlink="http://www.w3.org/1999/xlink" content-type="dwc:institutional_code" xlink:type="simple">ZMMU</named-content>): Balkan Province: Magtymguly (formerly Garrygala, Kara-Kala), in house, 02.08.79 (V. Fet).</p><fig id="F12" position="float" orientation="portrait"><object-id xmlns:xlink="http://www.w3.org/1999/xlink" content-type="doi" xlink:type="simple">10.3897/zookeys.906.47978.figure12</object-id><object-id xmlns:xlink="http://www.w3.org/1999/xlink" content-type="arpha" xlink:type="simple">D560BDE9-AC71-529A-99BE-79C12436D7E2</object-id><label>Figure 12.</label><caption><p>Habitus of <italic><tp:taxon-name><tp:taxon-name-part taxon-name-part-type="genus" reg="Neoscona">Neoscona</tp:taxon-name-part> <tp:taxon-name-part taxon-name-part-type="species" reg="spasskyi">spasskyi</tp:taxon-name-part></tp:taxon-name></italic> (<bold>A, B</bold>) and <italic><tp:taxon-name><tp:taxon-name-part taxon-name-part-type="genus" reg="Neoscona">N.</tp:taxon-name-part> <tp:taxon-name-part taxon-name-part-type="species" reg="theisi">theisi</tp:taxon-name-part></tp:taxon-name></italic> (<bold>C, D</bold>). <bold>A–C</bold> Dorsal <bold>D</bold> ventral <bold>C, D</bold> showing variations in comparison to specimens depicted in Figure <xref ref-type="fig" rid="F11">11</xref>. Photos <bold>C, D</bold> courtesy of A. Seropian.</p></caption><graphic xmlns:xlink="http://www.w3.org/1999/xlink" xlink:href="zookeys-906-013-g012.jpg" position="float" orientation="portrait" xlink:type="simple" id="oo_374414.jpg"><uri content-type="original_file" xlink:type="simple">https://binary.pensoft.net/fig/374414</uri></graphic></fig><fig id="F13" position="float" orientation="portrait"><object-id xmlns:xlink="http://www.w3.org/1999/xlink" content-type="doi" xlink:type="simple">10.3897/zookeys.906.47978.figure13</object-id><object-id xmlns:xlink="http://www.w3.org/1999/xlink" content-type="arpha" xlink:type="simple">0147FE6B-7919-50E1-B3B7-3233C873501D</object-id><label>Figure 13.</label><caption><p>Females of <italic><tp:taxon-name><tp:taxon-name-part taxon-name-part-type="genus" reg="Neoscona">Neoscona</tp:taxon-name-part> <tp:taxon-name-part taxon-name-part-type="species" reg="theisi">theisi</tp:taxon-name-part></tp:taxon-name></italic> (<bold>A, B</bold>), <italic><tp:taxon-name><tp:taxon-name-part taxon-name-part-type="genus" reg="Neoscona">N.</tp:taxon-name-part> <tp:taxon-name-part taxon-name-part-type="species" reg="spasskyi">spasskyi</tp:taxon-name-part></tp:taxon-name></italic> (<bold>C, D</bold>) and <italic><tp:taxon-name><tp:taxon-name-part taxon-name-part-type="genus" reg="Neoscona">N.</tp:taxon-name-part> <tp:taxon-name-part taxon-name-part-type="species" reg="isatis">isatis</tp:taxon-name-part></tp:taxon-name></italic> sp. nov. (<bold>E, F</bold>). <bold>A, C, E</bold> Prosoma, ventral <bold>B, D, F</bold> abdomen, ventral. Photos <bold>A, B</bold> courtesy of A. Seropian.</p></caption><graphic xmlns:xlink="http://www.w3.org/1999/xlink" xlink:href="zookeys-906-013-g013.jpg" position="float" orientation="portrait" xlink:type="simple" id="oo_374415.jpg"><uri content-type="original_file" xlink:type="simple">https://binary.pensoft.net/fig/374415</uri></graphic></fig><fig id="F14" position="float" orientation="portrait"><object-id xmlns:xlink="http://www.w3.org/1999/xlink" content-type="doi" xlink:type="simple">10.3897/zookeys.906.47978.figure14</object-id><object-id xmlns:xlink="http://www.w3.org/1999/xlink" content-type="arpha" xlink:type="simple">69EC5706-1988-5054-B107-9EA0FE885312</object-id><label>Figure 14.</label><caption><p>Male palps and tibiae II of <italic><tp:taxon-name><tp:taxon-name-part taxon-name-part-type="genus" reg="Neoscona">Neoscona</tp:taxon-name-part> <tp:taxon-name-part taxon-name-part-type="species" reg="theisi">theisi</tp:taxon-name-part></tp:taxon-name></italic> (<bold>A, D</bold>), <italic><tp:taxon-name><tp:taxon-name-part taxon-name-part-type="genus" reg="Neoscona">N.</tp:taxon-name-part> <tp:taxon-name-part taxon-name-part-type="species" reg="isatis">isatis</tp:taxon-name-part></tp:taxon-name></italic> sp. nov. (<bold>B, F</bold>) and <italic><tp:taxon-name><tp:taxon-name-part taxon-name-part-type="genus" reg="Neoscona">N.</tp:taxon-name-part> <tp:taxon-name-part taxon-name-part-type="species" reg="spasskyi">spasskyi</tp:taxon-name-part></tp:taxon-name></italic> (<bold>C, E</bold>). <bold>A–C</bold> Male palp, prolateral <bold>D–F</bold> male tibia II, ventral. Abbreviations: <italic>Co</italic> conductor, <italic>La</italic> lamella, <italic>Ma</italic> median apophysis, <italic>Me</italic> extension of median apophysis, <italic>Ta</italic> terminal apophysis, <italic>Te</italic> tegulum. Scale bars: 0.2 mm, unless stated otherwise.</p></caption><graphic xmlns:xlink="http://www.w3.org/1999/xlink" xlink:href="zookeys-906-013-g014.jpg" position="float" orientation="portrait" xlink:type="simple" id="oo_374416.jpg"><uri content-type="original_file" xlink:type="simple">https://binary.pensoft.net/fig/374416</uri></graphic></fig><fig id="F15" position="float" orientation="portrait"><object-id xmlns:xlink="http://www.w3.org/1999/xlink" content-type="doi" xlink:type="simple">10.3897/zookeys.906.47978.figure15</object-id><object-id xmlns:xlink="http://www.w3.org/1999/xlink" content-type="arpha" xlink:type="simple">FAFAFF36-DBF6-5D20-A4F7-27B1430F3E86</object-id><label>Figure 15.</label><caption><p>Male palps of <italic><tp:taxon-name><tp:taxon-name-part taxon-name-part-type="genus" reg="Neoscona">Neoscona</tp:taxon-name-part> <tp:taxon-name-part taxon-name-part-type="species" reg="spasskyi">spasskyi</tp:taxon-name-part></tp:taxon-name></italic> (<bold>A–C</bold>) and <italic><tp:taxon-name><tp:taxon-name-part taxon-name-part-type="genus" reg="Neoscona">N.</tp:taxon-name-part> <tp:taxon-name-part taxon-name-part-type="species" reg="isatis">isatis</tp:taxon-name-part></tp:taxon-name></italic> sp. nov. (<bold>E–G</bold>). <bold>A, C, E, G</bold> Anterior <bold>B, F</bold> ventral. Abbreviations: <italic>Co</italic> conductor, <italic>Em</italic> embolus, <italic>La</italic> lamella, <italic>Ma</italic> median apophysis, <italic>Sm</italic> stipes of median apophysis, <italic>Ta</italic> terminal apophysis. Scale bars: 0.2 mm.</p></caption><graphic xmlns:xlink="http://www.w3.org/1999/xlink" xlink:href="zookeys-906-013-g015.jpg" position="float" orientation="portrait" xlink:type="simple" id="oo_374417.jpg"><uri content-type="original_file" xlink:type="simple">https://binary.pensoft.net/fig/374417</uri></graphic></fig><fig id="F16" position="float" orientation="portrait"><object-id xmlns:xlink="http://www.w3.org/1999/xlink" content-type="doi" xlink:type="simple">10.3897/zookeys.906.47978.figure16</object-id><object-id xmlns:xlink="http://www.w3.org/1999/xlink" content-type="arpha" xlink:type="simple">42C4FB30-7AFF-5E66-96AA-C00225D625EF</object-id><label>Figure 16.</label><caption><p><abbrev xmlns:xlink="http://www.w3.org/1999/xlink" xlink:title="scanning electron microscope" id="ABBRID0ESVBI" xlink:type="simple">SEM</abbrev> graphs of the bulbs of <italic><tp:taxon-name><tp:taxon-name-part taxon-name-part-type="genus" reg="Neoscona">Neoscona</tp:taxon-name-part> <tp:taxon-name-part taxon-name-part-type="species" reg="spasskyi">spasskyi</tp:taxon-name-part></tp:taxon-name></italic> (<bold>A–C</bold>) and <italic><tp:taxon-name><tp:taxon-name-part taxon-name-part-type="genus" reg="Neoscona">N.</tp:taxon-name-part> <tp:taxon-name-part taxon-name-part-type="species" reg="isatis">isatis</tp:taxon-name-part></tp:taxon-name></italic> sp. nov. (<bold>D–F</bold>). <bold>A, C, D, F</bold> Prolateral <bold>B, E</bold> anterior. Abbreviations: <italic>Co</italic> conductor, <italic>Em</italic> embolus, <italic>La</italic> lamella, <italic>Ma</italic> median apophysis, <italic>Ms</italic> spur of median apophysis, <italic>Sm</italic> stipes of median apophysis, <italic>Ta</italic> terminal apophysis. Scale bars: 0.1 mm.</p></caption><graphic xmlns:xlink="http://www.w3.org/1999/xlink" xlink:href="zookeys-906-013-g016.jpg" position="float" orientation="portrait" xlink:type="simple" id="oo_374418.jpg"><uri content-type="original_file" xlink:type="simple">https://binary.pensoft.net/fig/374418</uri></graphic></fig><fig id="F17" position="float" orientation="portrait"><object-id xmlns:xlink="http://www.w3.org/1999/xlink" content-type="doi" xlink:type="simple">10.3897/zookeys.906.47978.figure17</object-id><object-id xmlns:xlink="http://www.w3.org/1999/xlink" content-type="arpha" xlink:type="simple">52C0C93C-FC45-5583-8D3D-F6FBD90B8A61</object-id><label>Figure 17.</label><caption><p>Epigynes of <italic><tp:taxon-name><tp:taxon-name-part taxon-name-part-type="genus" reg="Neoscona">Neoscona</tp:taxon-name-part> <tp:taxon-name-part taxon-name-part-type="species" reg="theisi">theisi</tp:taxon-name-part></tp:taxon-name></italic> (<bold>A–C</bold>), <italic><tp:taxon-name><tp:taxon-name-part taxon-name-part-type="genus" reg="Neoscona">N.</tp:taxon-name-part> <tp:taxon-name-part taxon-name-part-type="species" reg="spasskyi">spasskyi</tp:taxon-name-part></tp:taxon-name></italic> (<bold>D–F</bold>) and <italic><tp:taxon-name><tp:taxon-name-part taxon-name-part-type="genus" reg="Neoscona">N.</tp:taxon-name-part> <tp:taxon-name-part taxon-name-part-type="species" reg="isatis">isatis</tp:taxon-name-part></tp:taxon-name></italic> sp. nov. (<bold>G–I</bold>). <bold>A, D, G</bold> Ventral <bold>B, E, H</bold> posterior <bold>C, F, I</bold> lateral. Abbreviations: <italic>Le</italic> lateral extension, <italic>Sc</italic> scape. Scale bars: 0.2 mm.</p></caption><graphic xmlns:xlink="http://www.w3.org/1999/xlink" xlink:href="zookeys-906-013-g017.jpg" position="float" orientation="portrait" xlink:type="simple" id="oo_374419.jpg"><uri content-type="original_file" xlink:type="simple">https://binary.pensoft.net/fig/374419</uri></graphic></fig><fig id="F18" position="float" orientation="portrait"><object-id xmlns:xlink="http://www.w3.org/1999/xlink" content-type="doi" xlink:type="simple">10.3897/zookeys.906.47978.figure18</object-id><object-id xmlns:xlink="http://www.w3.org/1999/xlink" content-type="arpha" xlink:type="simple">8340F5FB-53CA-5E73-9649-527BC656D0E1</object-id><label>Figure 18.</label><caption><p>Distribution records of <italic><tp:taxon-name><tp:taxon-name-part taxon-name-part-type="genus" reg="Araniella">Araniella</tp:taxon-name-part> <tp:taxon-name-part taxon-name-part-type="species" reg="mithra">mithra</tp:taxon-name-part></tp:taxon-name></italic> sp. nov. (blue circle), <italic><tp:taxon-name><tp:taxon-name-part taxon-name-part-type="genus" reg="Araniella">A.</tp:taxon-name-part> <tp:taxon-name-part taxon-name-part-type="species" reg="villanii">villanii</tp:taxon-name-part></tp:taxon-name></italic> sp. nov. (violet star), <italic><tp:taxon-name><tp:taxon-name-part taxon-name-part-type="genus" reg="Neoscona">Neoscona</tp:taxon-name-part> <tp:taxon-name-part taxon-name-part-type="species" reg="isatis">isatis</tp:taxon-name-part></tp:taxon-name></italic> sp. nov. (green pentagon), <italic><tp:taxon-name><tp:taxon-name-part taxon-name-part-type="genus" reg="Neoscona">N.</tp:taxon-name-part> <tp:taxon-name-part taxon-name-part-type="species" reg="spasskyi">spasskyi</tp:taxon-name-part></tp:taxon-name></italic> (black square), <italic><tp:taxon-name><tp:taxon-name-part taxon-name-part-type="genus" reg="Neoscona">N.</tp:taxon-name-part> <tp:taxon-name-part taxon-name-part-type="species" reg="theisi">theisi</tp:taxon-name-part></tp:taxon-name></italic> (gray triangle, only new records) and <italic><tp:taxon-name><tp:taxon-name-part taxon-name-part-type="genus" reg="Neoscona">N.</tp:taxon-name-part> <tp:taxon-name-part taxon-name-part-type="species" reg="tedgenica">tedgenica</tp:taxon-name-part></tp:taxon-name></italic> (brown asterisk).</p></caption><graphic xmlns:xlink="http://www.w3.org/1999/xlink" xlink:href="zookeys-906-013-g018.jpg" position="float" orientation="portrait" xlink:type="simple" id="oo_374420.jpg"><uri content-type="original_file" xlink:type="simple">https://binary.pensoft.net/fig/374420</uri></graphic></fig></tp:treatment-sec><tp:treatment-sec sec-type="diagnosis" id="SECID0EG4AG"><title>Diagnosis.</title><p><italic><tp:taxon-name><tp:taxon-name-part taxon-name-part-type="genus" reg="Neoscona">Neoscona</tp:taxon-name-part> <tp:taxon-name-part taxon-name-part-type="species" reg="spasskyi">spasskyi</tp:taxon-name-part></tp:taxon-name></italic> differs from the similar <italic><tp:taxon-name><tp:taxon-name-part taxon-name-part-type="genus" reg="Neoscona">N.</tp:taxon-name-part> <tp:taxon-name-part taxon-name-part-type="species" reg="theisi">theisi</tp:taxon-name-part></tp:taxon-name></italic> by having a thinner dark median band on the carapace and wider white lateral bands (cf. Figs <xref ref-type="fig" rid="F11">11C</xref> and <xref ref-type="fig" rid="F11">11A, B, D, E</xref>). Some specimens of this species have a pyramid-type pattern (Fig. <xref ref-type="fig" rid="F12">12A, B</xref>) lacking in other species. Males of this species differ from the congeners known in the region by having about 40 ventral spines on tibia II (vs. ca. 90, 20 or 10). <italic><tp:taxon-name><tp:taxon-name-part taxon-name-part-type="genus" reg="Neoscona">Neoscona</tp:taxon-name-part> <tp:taxon-name-part taxon-name-part-type="species" reg="spasskyi">spasskyi</tp:taxon-name-part></tp:taxon-name></italic> differs from <italic><tp:taxon-name><tp:taxon-name-part taxon-name-part-type="genus" reg="Neoscona">N.</tp:taxon-name-part> <tp:taxon-name-part taxon-name-part-type="species" reg="isatis">isatis</tp:taxon-name-part></tp:taxon-name></italic> sp. nov. by having prolateral extension of median apophysis. Epigyne of this species has the scape almost as wide as long vs. about twice longer than wide in <italic><tp:taxon-name><tp:taxon-name-part taxon-name-part-type="genus" reg="Neoscona">N.</tp:taxon-name-part> <tp:taxon-name-part taxon-name-part-type="species" reg="isatis">isatis</tp:taxon-name-part></tp:taxon-name></italic> sp. nov. It differs from those in <italic><tp:taxon-name><tp:taxon-name-part taxon-name-part-type="genus" reg="Neoscona">N.</tp:taxon-name-part> <tp:taxon-name-part taxon-name-part-type="species" reg="theisi">theisi</tp:taxon-name-part></tp:taxon-name></italic> by having distinct constriction (vs. lacking).</p></tp:treatment-sec><tp:treatment-sec sec-type="description" id="SECID0E16AG"><title>Description.</title><p><bold>Male.</bold> Habitus as in Figs <xref ref-type="fig" rid="F11">11B</xref>, <xref ref-type="fig" rid="F12">12A</xref>. Total length 7.47. Carapace 3.60 long, 2.98 wide in pars thoracica, 1.19 in pars cephalica. Eye sizes and interdistances: <abbrev xmlns:xlink="http://www.w3.org/1999/xlink" xlink:title="anterior median eye" id="ABBRID0EKABG" xlink:type="simple">AME</abbrev>: 0.20, <abbrev xmlns:xlink="http://www.w3.org/1999/xlink" xlink:title="anterior lateral eye" id="ABBRID0EOABG" xlink:type="simple">ALE</abbrev>: 0.14, <abbrev xmlns:xlink="http://www.w3.org/1999/xlink" xlink:title="posterior median eye" id="ABBRID0ESABG" xlink:type="simple">PME</abbrev>: 0.15, <abbrev xmlns:xlink="http://www.w3.org/1999/xlink" xlink:title="posterior lateral eye" id="ABBRID0EWABG" xlink:type="simple">PLE</abbrev>: 0.13, <abbrev xmlns:xlink="http://www.w3.org/1999/xlink" xlink:title="anterior median eye" id="ABBRID0E1ABG" xlink:type="simple">AME</abbrev>–<abbrev xmlns:xlink="http://www.w3.org/1999/xlink" xlink:title="anterior median eye" id="ABBRID0E5ABG" xlink:type="simple">AME</abbrev>: 0.19, <abbrev xmlns:xlink="http://www.w3.org/1999/xlink" xlink:title="posterior median eye" id="ABBRID0ECBBG" xlink:type="simple">PME</abbrev>–<abbrev xmlns:xlink="http://www.w3.org/1999/xlink" xlink:title="posterior median eye" id="ABBRID0EGBBG" xlink:type="simple">PME</abbrev>: 0.12. Carapace, labium, chelicerae, and maxillae reddish brown, carapace with distinct and relatively long foveal mark, slightly darker in submarginal and without any patterns. Sternum with dark frontal edges, and a light median band. Legs the same color as the carapace, with annulations and numerous spines. Abdomen grayish green, dark gray in frontal, and with a distinct dark green patch on dorsum, and two light bands with a dark gray patch between them ventrally. Spinnerets light brown, apical segment lighter. Leg I measurements: 16.48 (5.11, 1.83, 4.11, 4.51, 1.28).</p><p>Palp as in Figs <xref ref-type="fig" rid="F14">14C</xref>, <xref ref-type="fig" rid="F15">15A–C</xref>, <xref ref-type="fig" rid="F16">16A–C</xref>. Tegulum without distinct ventral extension; median apophysis (<italic>Ma</italic>) with prolateral extension (<italic>Me</italic>) subequal in length to spur (<italic>Ms</italic>) of median apophysis; stipes of median apophysis (<italic>Sm</italic>) as long as apophysis; lamella (<italic>La</italic>) weakly sclerotized; conductor club-like.</p><p><bold>Female.</bold> Habitus as in Figs <xref ref-type="fig" rid="F11">11C</xref>; <xref ref-type="fig" rid="F12">12B</xref>; <xref ref-type="fig" rid="F13">13C, D</xref>. Total length 8.75. Carapace 3.98 long, 2.97 wide in pars thoracica, 1.50 in pars cephalica. Eye sizes and interdistances: <abbrev xmlns:xlink="http://www.w3.org/1999/xlink" xlink:title="anterior median eye" id="ABBRID0ESCBG" xlink:type="simple">AME</abbrev>: 0.21, <abbrev xmlns:xlink="http://www.w3.org/1999/xlink" xlink:title="anterior lateral eye" id="ABBRID0EWCBG" xlink:type="simple">ALE</abbrev>: 0.14, <abbrev xmlns:xlink="http://www.w3.org/1999/xlink" xlink:title="posterior median eye" id="ABBRID0E1CBG" xlink:type="simple">PME</abbrev>: 0.15, <abbrev xmlns:xlink="http://www.w3.org/1999/xlink" xlink:title="posterior lateral eye" id="ABBRID0E5CBG" xlink:type="simple">PLE</abbrev>: 0.13, <abbrev xmlns:xlink="http://www.w3.org/1999/xlink" xlink:title="anterior median eye" id="ABBRID0ECDBG" xlink:type="simple">AME</abbrev>–<abbrev xmlns:xlink="http://www.w3.org/1999/xlink" xlink:title="anterior median eye" id="ABBRID0EGDBG" xlink:type="simple">AME</abbrev>: 0.21, <abbrev xmlns:xlink="http://www.w3.org/1999/xlink" xlink:title="posterior median eye" id="ABBRID0EKDBG" xlink:type="simple">PME</abbrev>–<abbrev xmlns:xlink="http://www.w3.org/1999/xlink" xlink:title="posterior median eye" id="ABBRID0EODBG" xlink:type="simple">PME</abbrev>: 0.13. Coloration as in male. Leg I measurements: 7.30 (2.08, 1.02, 1.60, 1.75, 0.85).</p><p>Epigyne as in Figs <xref ref-type="fig" rid="F13">13D</xref>, <xref ref-type="fig" rid="F17">17D–F</xref>. Epigyne with distinct constriction; lateral extensions distinct, wider than long; scape almost as wide as long.</p></tp:treatment-sec><tp:treatment-sec sec-type="comments" id="SECID0E3DBG"><title>Comments.</title><p>Types of this species have not been found among the Spassky’s collection in the Zoological Museum, St. Petersburg (Nekhaeva, pers. comm.). <xref ref-type="bibr" rid="B21">Spassky (1952)</xref> described this species as <italic><tp:taxon-name><tp:taxon-name-part taxon-name-part-type="genus" reg="Araneus">Araneus</tp:taxon-name-part> <tp:taxon-name-part taxon-name-part-type="species" reg="cruciferoides">cruciferoides</tp:taxon-name-part></tp:taxon-name></italic>, a name preoccupied by <xref ref-type="bibr" rid="B24">Tullgren (1910)</xref> on the basis of both sexes. Later, a replacement name, <italic><tp:taxon-name><tp:taxon-name-part taxon-name-part-type="genus" reg="Araneus">Araneus</tp:taxon-name-part> <tp:taxon-name-part taxon-name-part-type="species" reg="spasskyi">spasskyi</tp:taxon-name-part></tp:taxon-name></italic>, was provided by <xref ref-type="bibr" rid="B9">Brignoli (1983)</xref>. <xref ref-type="bibr" rid="B12">Marusik et al. (1991)</xref> erroneously synonymized it with <italic><tp:taxon-name><tp:taxon-name-part taxon-name-part-type="genus" reg="Neoscona">Neoscona</tp:taxon-name-part> <tp:taxon-name-part taxon-name-part-type="species" reg="tedgenica">tedgenica</tp:taxon-name-part></tp:taxon-name></italic> (Bakhvalov, 1978), a species known only from a female and a juvenile specimen collected in Turkmenistan (<xref ref-type="bibr" rid="B4">Bakhvalov 1978</xref>), and transferred to <italic><tp:taxon-name><tp:taxon-name-part taxon-name-part-type="genus" reg="Aculepeira">Aculepeira</tp:taxon-name-part></tp:taxon-name></italic> by <xref ref-type="bibr" rid="B9">Brignoli (1983)</xref>. Comparing available figures in <xref ref-type="bibr" rid="B21">Spassky (1952)</xref> and <xref ref-type="bibr" rid="B4">Bakhvalov (1978)</xref> and the newly studied material, these two species differ in the shape of the posterior scape (rounded vs. triangulate) and the dorsal abdominal pattern (white “true” folium on a dark background in <italic><tp:taxon-name><tp:taxon-name-part taxon-name-part-type="genus" reg="Neoscona">N.</tp:taxon-name-part> <tp:taxon-name-part taxon-name-part-type="species" reg="tedgenica">tedgenica</tp:taxon-name-part></tp:taxon-name></italic>, vs. dark “incomplete” folium on a light background in the other species). For these reasons, we now revalidate the name ‘<italic>spasskyi</italic>’ and establish a new combination for it: <italic><tp:taxon-name><tp:taxon-name-part taxon-name-part-type="genus" reg="Neoscona">Neoscona</tp:taxon-name-part> <tp:taxon-name-part taxon-name-part-type="species" reg="spasskyi">spasskyi</tp:taxon-name-part></tp:taxon-name></italic> (Brignoli, 1972) comb. nov.</p></tp:treatment-sec><tp:treatment-sec sec-type="distribution" id="SECID0EKHBG"><title>Distribution.</title><p>Tajikistan, Kyrgyzstan (<xref ref-type="bibr" rid="B21">Spassky 1952</xref>), Turkmenistan, Iran (first records for both).</p></tp:treatment-sec><tp:treatment-sec><!--Section generated to contain objects referenced in tp:taxon-treatment.--><fig id="F11" position="float" orientation="portrait"><object-id xmlns:xlink="http://www.w3.org/1999/xlink" content-type="doi" xlink:type="simple">10.3897/zookeys.906.47978.figure11</object-id><object-id xmlns:xlink="http://www.w3.org/1999/xlink" content-type="arpha" xlink:type="simple">876E558B-14E2-5A2F-9E7F-5AFC6A6B8FCB</object-id><label>Figure 11.</label><caption><p>Dorsal habitus of <italic><tp:taxon-name><tp:taxon-name-part taxon-name-part-type="genus" reg="Neoscona">Neoscona</tp:taxon-name-part> <tp:taxon-name-part taxon-name-part-type="species" reg="theisi">theisi</tp:taxon-name-part></tp:taxon-name></italic> (<bold>A, B</bold>), <italic><tp:taxon-name><tp:taxon-name-part taxon-name-part-type="genus" reg="Neoscona">N.</tp:taxon-name-part> <tp:taxon-name-part taxon-name-part-type="species" reg="spasskyi">spasskyi</tp:taxon-name-part></tp:taxon-name></italic> (<bold>C</bold>) and <italic><tp:taxon-name><tp:taxon-name-part taxon-name-part-type="genus" reg="Neoscona">N.</tp:taxon-name-part> <tp:taxon-name-part taxon-name-part-type="species" reg="isatis">isatis</tp:taxon-name-part></tp:taxon-name></italic> sp. nov. (<bold>D, E</bold>). <bold>A, C, D</bold> Females <bold>B, E</bold> males.</p></caption><graphic xmlns:xlink="http://www.w3.org/1999/xlink" xlink:href="zookeys-906-013-g011.jpg" position="float" orientation="portrait" xlink:type="simple" id="oo_374413.jpg"><uri content-type="original_file" xlink:type="simple">https://binary.pensoft.net/fig/374413</uri></graphic></fig></tp:treatment-sec><ref-list><ref id="B9"><mixed-citation xmlns:xlink="http://www.w3.org/1999/xlink" xlink:type="simple"><person-group><name name-style="western"><surname>Brignoli</surname><given-names>PM</given-names></name></person-group> (<year>1983</year>) A catalogue of the <tp:taxon-name><tp:taxon-name-part taxon-name-part-type="order">Araneae</tp:taxon-name-part></tp:taxon-name> described between 1940 and 1981. Manchester University Press, 755 pp.</mixed-citation></ref><ref id="B12"><mixed-citation xmlns:xlink="http://www.w3.org/1999/xlink" xlink:type="simple"><person-group><name name-style="western"><surname>Marusik</surname><given-names>YM</given-names></name><name name-style="western"><surname>Tarabaev</surname><given-names>CK</given-names></name><name name-style="western"><surname>Litovchenko</surname><given-names>AM</given-names></name></person-group> (<year>1991</year>) <article-title>Katalog paukov-krugopryadov Kazakhstana. Semeistvo <tp:taxon-name><tp:taxon-name-part taxon-name-part-type="family">Araneidae</tp:taxon-name-part></tp:taxon-name>. Izvestiya Akademii Nauk Kazakhskoi SSR Seriya Biologicheskikh Nauk (Biol.</article-title><source>)</source><volume>1990</volume>(<issue>4</issue>): <fpage>14</fpage>–<lpage>22</lpage>. [in Russian]</mixed-citation></ref><ref id="B21"><mixed-citation xmlns:xlink="http://www.w3.org/1999/xlink" xlink:type="simple"><person-group><name name-style="western"><surname>Spassky</surname><given-names>S</given-names></name></person-group> (<year>1952</year>) <article-title>Pauki Turanskoi zoogeograficheskoi provincii.</article-title><source>Entomologicheskoe Obozrenie</source><volume>32</volume>: <fpage>192</fpage>–<lpage>205</lpage>. [in Russian]</mixed-citation></ref><ref id="B24"><mixed-citation xmlns:xlink="http://www.w3.org/1999/xlink" xlink:type="simple"><person-group><name name-style="western"><surname>Tullgren</surname><given-names>A</given-names></name></person-group> (<year>1910</year>) <article-title><tp:taxon-name><tp:taxon-name-part taxon-name-part-type="order">Araneae</tp:taxon-name-part></tp:taxon-name>. In: Wissenschaftliche Ergebnisse der Schwedischen Zoologischen Expedition nach dem Kilimandjaro, dem Meru und den umgebenden Massaisteppen Deutsch-Ostafrikas 1905–1906 unter Leitung von Prof. Dr. Yngve Sjöstedt.</article-title><source>Sjöstedts Kilimandjaro-Meru Expedition</source><volume>20</volume>(<issue>6</issue>): <fpage>85</fpage>–<lpage>172</lpage>.</mixed-citation></ref><ref id="B4"><mixed-citation xmlns:xlink="http://www.w3.org/1999/xlink" xlink:type="simple"><person-group><name name-style="western"><surname>Bakhvalov</surname><given-names>VF</given-names></name></person-group> (<year>1978</year>) <article-title>New species of spiders from Turkmenia.</article-title><source>Zoologicheskiĭ Zhurnal</source><volume>57</volume>: <fpage>790</fpage>–<lpage>793</lpage>. [in Russian]</mixed-citation></ref></ref-list></tp:taxon-treatment>
