# Supplementary material for: On Araniella and Neoscona (Araneae, Araneidae) of the Caucasus, Middle East and Central Asia
Source: Zookeys. 2020 Jan 22;906:13–40. doi: 10.3897/zookeys.906.47978 (PMC6989643; doi:10.3897/zookeys.906.47978)
Supplement: XML Treatment for Neoscona subfusca [file zookeys.906.47978-treatment10.xml]

<!DOCTYPE tp:taxon-treatment
  PUBLIC "-//TaxonX//DTD Taxonomic Treatment Publishing DTD v0 20100105//EN" "tax-treatment-NSO.dtd">
<tp:taxon-treatment xmlns:tp="http://www.plazi.org/taxpub"><tp:treatment-meta><kwd-group><label>Taxon classification</label><kwd><named-content xmlns:xlink="http://www.w3.org/1999/xlink" content-type="kingdom">Animalia</named-content></kwd><kwd><named-content xmlns:xlink="http://www.w3.org/1999/xlink" content-type="order">Araneae</named-content></kwd><kwd><named-content xmlns:xlink="http://www.w3.org/1999/xlink" content-type="family">Araneidae</named-content></kwd></kwd-group><mixed-citation publication-type="journal"><person-group><name><surname>Zamani</surname><given-names>Alireza</given-names></name><name><surname>Marusik</surname><given-names>Yuri M.</given-names></name><name><surname>Šestáková</surname><given-names>Anna</given-names></name></person-group><article-title>On <italic><tp:taxon-name><tp:taxon-name-part taxon-name-part-type="genus" reg="Araniella">Araniella</tp:taxon-name-part></tp:taxon-name></italic> and <italic><tp:taxon-name><tp:taxon-name-part taxon-name-part-type="genus" reg="Neoscona">Neoscona</tp:taxon-name-part></tp:taxon-name></italic> (<tp:taxon-name><tp:taxon-name-part taxon-name-part-type="order">Araneae</tp:taxon-name-part></tp:taxon-name>, <tp:taxon-name><tp:taxon-name-part taxon-name-part-type="family">Araneidae</tp:taxon-name-part></tp:taxon-name>) of the Caucasus, Middle East and Central Asia</article-title><source>Zookeys</source><day>22</day><month>1</month><year>2020</year><volume>906</volume><fpage>13</fpage><lpage>40</lpage><pub-id pub-id-type="doi">10.3897/zookeys.906.47978</pub-id></mixed-citation></tp:treatment-meta><tp:nomenclature><tp:taxon-name><object-id xmlns:xlink="http://www.w3.org/1999/xlink" content-type="arpha" xlink:type="simple">FC111CC4-9AE6-5834-9125-882DC13BC6F6</object-id>
              <tp:taxon-name-part taxon-name-part-type="genus" reg="Neoscona">Neoscona</tp:taxon-name-part>
              <tp:taxon-name-part taxon-name-part-type="species" reg="subfusca">subfusca</tp:taxon-name-part>
            </tp:taxon-name><tp:taxon-authority>(C. L. Koch, 1837)</tp:taxon-authority><tp:nomenclature-citation-list><tp:nomenclature-citation><tp:taxon-name>
                  <tp:taxon-name-part taxon-name-part-type="genus" reg="Neoscona">Neoscona</tp:taxon-name-part> <tp:taxon-name-part taxon-name-part-type="species" reg="subfusca">subfusca</tp:taxon-name-part></tp:taxon-name><comment>: <xref ref-type="bibr" rid="B10">Grasshoff 1986</xref>: 15, fig. 2, 4, 11–24 (♂♀); <xref ref-type="bibr" rid="B11">Levy 1998</xref>: 336, fig. 96–107 (♂♀).</comment></tp:nomenclature-citation></tp:nomenclature-citation-list></tp:nomenclature><tp:treatment-sec sec-type="diagnosis" id="SECID0ESJBG"><title>Diagnosis.</title><p>This species well differs from other species occurring in the region by the abdomen being as wide as long in the female and with small horns in the male (vs. abdomen longer than wide and lacking horns).</p></tp:treatment-sec><tp:treatment-sec sec-type="description" id="SECID0EXJBG"><title>Description.</title><p>See above-cited literature.</p></tp:treatment-sec><tp:treatment-sec sec-type="distribution" id="SECID0E3JBG"><title>Distribution.</title><p>Entire Africa, Mediterranean (<xref ref-type="bibr" rid="B10">Grasshoff 1986</xref>) to Turkmenistan (<xref ref-type="bibr" rid="B14">Mikhailov 2013</xref>).<sup><xref ref-type="fn" rid="en3">1</xref></sup></p></tp:treatment-sec><tp:treatment-sec><!--Section generated to contain objects referenced in tp:taxon-treatment.--><fn-group><fn id="en3"><p>For complete list of references see WSC (2019)</p></fn></fn-group></tp:treatment-sec><ref-list><ref id="B10"><mixed-citation xmlns:xlink="http://www.w3.org/1999/xlink" xlink:type="simple"><person-group><name name-style="western"><surname>Grasshoff</surname><given-names>M</given-names></name></person-group> (<year>1986</year>) <article-title>Die Radnetzspinnen-Gattung <italic><tp:taxon-name><tp:taxon-name-part taxon-name-part-type="genus">Neoscona</tp:taxon-name-part></tp:taxon-name></italic> in Afrika (<tp:taxon-name><tp:taxon-name-part taxon-name-part-type="class">Arachnida</tp:taxon-name-part></tp:taxon-name>: <tp:taxon-name><tp:taxon-name-part taxon-name-part-type="order">Araneae</tp:taxon-name-part></tp:taxon-name>).</article-title><source>Annalen Zoologische Wetenschappen</source><volume>250</volume>: <fpage>1</fpage>–<lpage>123</lpage>.</mixed-citation></ref><ref id="B11"><mixed-citation xmlns:xlink="http://www.w3.org/1999/xlink" xlink:type="simple"><person-group><name name-style="western"><surname>Levy</surname><given-names>G</given-names></name></person-group> (<year>1998</year>) <article-title>Twelve genera of orb-weaver spiders (<tp:taxon-name><tp:taxon-name-part taxon-name-part-type="order">Araneae</tp:taxon-name-part></tp:taxon-name>, <tp:taxon-name><tp:taxon-name-part taxon-name-part-type="family">Araneidae</tp:taxon-name-part></tp:taxon-name>) from Israel.</article-title><source>Israel Journal of Zoology</source><volume>43</volume>: <fpage>311</fpage>–<lpage>365</lpage>.</mixed-citation></ref><ref id="B14"><mixed-citation xmlns:xlink="http://www.w3.org/1999/xlink" xlink:type="simple"><person-group><name name-style="western"><surname>Mikhailov</surname><given-names>KG</given-names></name></person-group> (<year>2013</year>) <article-title>The spiders (<tp:taxon-name><tp:taxon-name-part taxon-name-part-type="class">Arachnida</tp:taxon-name-part></tp:taxon-name>: <tp:taxon-name><tp:taxon-name-part taxon-name-part-type="order">Aranei</tp:taxon-name-part></tp:taxon-name>) of Russia and adjacent countries: a non-annotated checklist.</article-title><source><tp:taxon-name><tp:taxon-name-part taxon-name-part-type="phylum">Arthropoda</tp:taxon-name-part></tp:taxon-name> Selecta, Supplement</source><volume>3</volume>: <fpage>1</fpage>–<lpage>262</lpage>.</mixed-citation></ref></ref-list></tp:taxon-treatment>
