# Supplementary material for: On Araniella and Neoscona (Araneae, Araneidae) of the Caucasus, Middle East and Central Asia
Source: Zookeys. 2020 Jan 22;906:13–40. doi: 10.3897/zookeys.906.47978 (PMC6989643; doi:10.3897/zookeys.906.47978)
Supplement: XML Treatment for Neoscona theisi [file zookeys.906.47978-treatment12.xml]

<!DOCTYPE tp:taxon-treatment
  PUBLIC "-//TaxonX//DTD Taxonomic Treatment Publishing DTD v0 20100105//EN" "tax-treatment-NSO.dtd">
<tp:taxon-treatment xmlns:tp="http://www.plazi.org/taxpub"><tp:treatment-meta><kwd-group><label>Taxon classification</label><kwd><named-content xmlns:xlink="http://www.w3.org/1999/xlink" content-type="kingdom">Animalia</named-content></kwd><kwd><named-content xmlns:xlink="http://www.w3.org/1999/xlink" content-type="order">Araneae</named-content></kwd><kwd><named-content xmlns:xlink="http://www.w3.org/1999/xlink" content-type="family">Araneidae</named-content></kwd></kwd-group><mixed-citation publication-type="journal"><person-group><name><surname>Zamani</surname><given-names>Alireza</given-names></name><name><surname>Marusik</surname><given-names>Yuri M.</given-names></name><name><surname>Šestáková</surname><given-names>Anna</given-names></name></person-group><article-title>On <italic><tp:taxon-name><tp:taxon-name-part taxon-name-part-type="genus" reg="Araniella">Araniella</tp:taxon-name-part></tp:taxon-name></italic> and <italic><tp:taxon-name><tp:taxon-name-part taxon-name-part-type="genus" reg="Neoscona">Neoscona</tp:taxon-name-part></tp:taxon-name></italic> (<tp:taxon-name><tp:taxon-name-part taxon-name-part-type="order">Araneae</tp:taxon-name-part></tp:taxon-name>, <tp:taxon-name><tp:taxon-name-part taxon-name-part-type="family">Araneidae</tp:taxon-name-part></tp:taxon-name>) of the Caucasus, Middle East and Central Asia</article-title><source>Zookeys</source><day>22</day><month>1</month><year>2020</year><volume>906</volume><fpage>13</fpage><lpage>40</lpage><pub-id pub-id-type="doi">10.3897/zookeys.906.47978</pub-id></mixed-citation></tp:treatment-meta><tp:nomenclature><tp:taxon-name><object-id xmlns:xlink="http://www.w3.org/1999/xlink" content-type="arpha" xlink:type="simple">F0071CFF-B120-51E2-8A5E-683A1F9DE49A</object-id>
              <tp:taxon-name-part taxon-name-part-type="genus" reg="Neoscona">Neoscona</tp:taxon-name-part>
              <tp:taxon-name-part taxon-name-part-type="species" reg="theisi">theisi</tp:taxon-name-part>
            </tp:taxon-name><tp:taxon-authority>(Walckenaer, 1841)*</tp:taxon-authority><xref ref-type="fig" rid="F11">Figs 11A, B</xref><xref ref-type="fig" rid="F12">; 12C, D</xref><xref ref-type="fig" rid="F13">; 13A, B</xref><xref ref-type="fig" rid="F14">; 14A, D</xref><xref ref-type="fig" rid="F17">; 17A–C</xref><xref ref-type="fig" rid="F18">; 18</xref><tp:nomenclature-citation-list><tp:nomenclature-citation><tp:taxon-name>
                  <tp:taxon-name-part taxon-name-part-type="genus" reg="Neoscona">Neoscona</tp:taxon-name-part> <tp:taxon-name-part taxon-name-part-type="species" reg="theisi">theisi</tp:taxon-name-part></tp:taxon-name><comment>: <xref ref-type="bibr" rid="B10">Grasshoff 1986</xref>: 69, fig. 90–100 (♂♀); <xref ref-type="bibr" rid="B22">Tanikawa 1998</xref>: 137, fig. 1–8, 11–17 (♂♀); <xref ref-type="bibr" rid="B23">Tanikawa 2007</xref>: 67, fig. 150–159, 572–574 (♂♀).</comment></tp:nomenclature-citation><tp:nomenclature-citation><tp:taxon-name>
                  <tp:taxon-name-part taxon-name-part-type="genus" reg="Neoscona">Neoscona</tp:taxon-name-part> <tp:taxon-name-part taxon-name-part-type="species" reg="sodom">sodom</tp:taxon-name-part></tp:taxon-name><comment>Levy, 1998: 340, fig. 117–126 (♂♀). <bold>syn. nov.</bold></comment></tp:nomenclature-citation><tp:nomenclature-citation><tp:taxon-name>
                  <tp:taxon-name-part taxon-name-part-type="genus" reg="Neoscona">Neoscona</tp:taxon-name-part> <tp:taxon-name-part taxon-name-part-type="species" reg="sodom">sodom</tp:taxon-name-part></tp:taxon-name><comment>: <xref ref-type="bibr" rid="B8">Bosmans et al. 2019</xref>: 9, fig. 1a–e (♂).</comment></tp:nomenclature-citation></tp:nomenclature-citation-list></tp:nomenclature><tp:treatment-sec sec-type="material" id="SECID0ESSBG"><title>Material examined.</title><p>Iran: 2♂ 5♀ (<named-content xmlns:xlink="http://www.w3.org/1999/xlink" content-type="dwc:institutional_code" xlink:type="simple">MHNG</named-content>), Mazandaran Province: around Amol, <named-content xmlns:xlink="http://www.w3.org/1999/xlink" content-type="dwc:verbatimCoordinates" xlink:type="simple"><named-content content-type="geo-json" specific-use="{&#34;type&#34;:&#34;Point&#34;,&#34;coordinates&#34;:[52.350000,36.300000]}" id="NCID0EATBG" xlink:type="simple">36°18'N, 52°21'E</named-content></named-content>, 18.07.1973 (A. Senglet); 3♂ 6♀ (<named-content xmlns:xlink="http://www.w3.org/1999/xlink" content-type="dwc:institutional_code" xlink:type="simple">MHNG</named-content>), Babol, <named-content xmlns:xlink="http://www.w3.org/1999/xlink" content-type="dwc:verbatimCoordinates" xlink:type="simple"><named-content content-type="geo-json" specific-use="{&#34;type&#34;:&#34;Point&#34;,&#34;coordinates&#34;:[52.700000,36.550000]}" id="NCID0ENTBG" xlink:type="simple">36°33'N, 52°42'E</named-content></named-content>, 19.07.1973 (A. Senglet); 5♀ (<named-content xmlns:xlink="http://www.w3.org/1999/xlink" content-type="dwc:institutional_code" xlink:type="simple">MHNG</named-content>), Gilan Province: Rudbar, <named-content xmlns:xlink="http://www.w3.org/1999/xlink" content-type="dwc:verbatimCoordinates" xlink:type="simple"><named-content content-type="geo-json" specific-use="{&#34;type&#34;:&#34;Point&#34;,&#34;coordinates&#34;:[49.416667,36.816667]}" id="NCID0E1TBG" xlink:type="simple">36°49'N, 49°25'E</named-content></named-content>, 4.09.1973 (A. Senglet). Russia: Daghestan: 1♂ (<abbrev xmlns:xlink="http://www.w3.org/1999/xlink" xlink:title="A.V. Ponomarev’s personal collection, Rostov on Don, Russia" id="ABBRID0E6TBG" xlink:type="simple">PPC</abbrev>), Sergokalinski Dist., Sergokala Vil., 31.07.2008 (A.V. Alieva); 1♀ (<abbrev xmlns:xlink="http://www.w3.org/1999/xlink" xlink:title="A.V. Ponomarev’s personal collection, Rostov on Don, Russia" id="ABBRID0EDUBG" xlink:type="simple">PPC</abbrev>), Makhachkala, 08.2009 (S.V. Alieva); 1♀ (<abbrev xmlns:xlink="http://www.w3.org/1999/xlink" xlink:title="A.V. Ponomarev’s personal collection, Rostov on Don, Russia" id="ABBRID0EHUBG" xlink:type="simple">PPC</abbrev>), same locality, 08.2008 (S.V. Alieva); 3♀ (<abbrev xmlns:xlink="http://www.w3.org/1999/xlink" xlink:title="A.V. Ponomarev’s personal collection, Rostov on Don, Russia" id="ABBRID0ELUBG" xlink:type="simple">PPC</abbrev>), Magaramkentski Dist., Tselegyun Vil., 8.08.2008 (S.V. Alieva); 1♀ (<abbrev xmlns:xlink="http://www.w3.org/1999/xlink" xlink:title="A.V. Ponomarev’s personal collection, Rostov on Don, Russia" id="ABBRID0EPUBG" xlink:type="simple">PPC</abbrev>), Kizilyurtovski Dist., Sultan-Yangiyurt Vil., 18.05.2009 (M.A. Aliev, Z.A. Shavlukov); 1♀ (<abbrev xmlns:xlink="http://www.w3.org/1999/xlink" xlink:title="A.V. Ponomarev’s personal collection, Rostov on Don, Russia" id="ABBRID0ETUBG" xlink:type="simple">PPC</abbrev>), Karabudakhkentsky Dist., 07.2008. (N.M. Gasanova). Georgia: 1♀ (photographed specimen), Tbilisi, 41.767986N, 44.767779E, 17.09.2019 (A. Seropian). India: 1♀ (<named-content xmlns:xlink="http://www.w3.org/1999/xlink" content-type="dwc:institutional_code" xlink:type="simple">MMUE</named-content>), Himachal Pradesh State: Patlikuhl Town, <named-content xmlns:xlink="http://www.w3.org/1999/xlink" content-type="dwc:verbatimCoordinates" xlink:type="simple"><named-content content-type="geo-json" specific-use="{&#34;type&#34;:&#34;Point&#34;,&#34;coordinates&#34;:[77.133333,32.116667]}" id="NCID0E6UBG" xlink:type="simple">32°07'N, 77°08'E</named-content></named-content>, 1200 m, 28–29.5.1999 (Y.M. Marusik); 4♂ 2♀ (<named-content xmlns:xlink="http://www.w3.org/1999/xlink" content-type="dwc:institutional_code" xlink:type="simple">MMUE</named-content>), Punjab State: Patiala, University campus, <named-content xmlns:xlink="http://www.w3.org/1999/xlink" content-type="dwc:verbatimCoordinates" xlink:type="simple"><named-content content-type="geo-json" specific-use="{&#34;type&#34;:&#34;Point&#34;,&#34;coordinates&#34;:[76.450000,30.350000]}" id="NCID0EMVBG" xlink:type="simple">30°21'N, 76°27'E</named-content></named-content>, 24–25.6.1999 (Y.M. Marusik); 4♂ 1♀ (<named-content xmlns:xlink="http://www.w3.org/1999/xlink" content-type="dwc:institutional_code" xlink:type="simple">MMUE</named-content>) and 5♀ (<named-content xmlns:xlink="http://www.w3.org/1999/xlink" content-type="dwc:institutional_code" xlink:type="simple">MMUE</named-content>), same data.</p></tp:treatment-sec><tp:treatment-sec sec-type="diagnosis" id="SECID0E2VBG"><title>Diagnosis.</title><p><italic><tp:taxon-name><tp:taxon-name-part taxon-name-part-type="genus" reg="Neoscona">Neoscona</tp:taxon-name-part> <tp:taxon-name-part taxon-name-part-type="species" reg="theisi">theisi</tp:taxon-name-part></tp:taxon-name></italic> differs from the congeners occurring in the region by the presence of a wide black median band on the venter of abdomen and thin white lateral stripes (Fig. <xref ref-type="fig" rid="F12">12D</xref>). Males of this species have tibia II with fewer ventral spines (ca. 20) than <italic><tp:taxon-name><tp:taxon-name-part taxon-name-part-type="genus" reg="Neoscona">N.</tp:taxon-name-part> <tp:taxon-name-part taxon-name-part-type="species" reg="spasskyi">spasskyi</tp:taxon-name-part></tp:taxon-name></italic> (ca. 40) and <italic><tp:taxon-name><tp:taxon-name-part taxon-name-part-type="genus" reg="Neoscona">N.</tp:taxon-name-part> <tp:taxon-name-part taxon-name-part-type="species" reg="isatis">isatis</tp:taxon-name-part></tp:taxon-name></italic> sp. nov. (ca. 90) and more than in <italic><tp:taxon-name><tp:taxon-name-part taxon-name-part-type="genus" reg="Neoscona">N.</tp:taxon-name-part> <tp:taxon-name-part taxon-name-part-type="species" reg="adianta">adianta</tp:taxon-name-part></tp:taxon-name></italic> (ca. 10). Males of <italic><tp:taxon-name><tp:taxon-name-part taxon-name-part-type="genus" reg="Neoscona">N.</tp:taxon-name-part> <tp:taxon-name-part taxon-name-part-type="species" reg="theisi">theisi</tp:taxon-name-part></tp:taxon-name></italic> can be recognized also by the palp with pointed dorsal extension/projection of the tibia (Fig. <xref ref-type="fig" rid="F14">14A</xref>) (vs. absent), distinct ventral conical projection of the tegulum (<italic>Te</italic>) lacking in other species, broad and well sclerotized lamella and wide conductor (vs. lamella thin and weakly sclerotized, conductor club-like), and long prolateral extension of median apophysis, longer than spur of median apophysis (vs. extension absent or as long as spur). The epigyne of <italic><tp:taxon-name><tp:taxon-name-part taxon-name-part-type="genus" reg="Neoscona">N.</tp:taxon-name-part> <tp:taxon-name-part taxon-name-part-type="species" reg="theisi">theisi</tp:taxon-name-part></tp:taxon-name></italic> differs from those of <italic><tp:taxon-name><tp:taxon-name-part taxon-name-part-type="genus" reg="Neoscona">N.</tp:taxon-name-part> <tp:taxon-name-part taxon-name-part-type="species" reg="isatis">isatis</tp:taxon-name-part></tp:taxon-name></italic> sp. nov. and <italic><tp:taxon-name><tp:taxon-name-part taxon-name-part-type="genus" reg="Neoscona">N.</tp:taxon-name-part> <tp:taxon-name-part taxon-name-part-type="species" reg="spasskyi">spasskyi</tp:taxon-name-part></tp:taxon-name></italic> by the lack of constriction. Females of <italic><tp:taxon-name><tp:taxon-name-part taxon-name-part-type="genus" reg="Neoscona">N.</tp:taxon-name-part> <tp:taxon-name-part taxon-name-part-type="species" reg="theisi">theisi</tp:taxon-name-part></tp:taxon-name></italic> well differ from those of <italic><tp:taxon-name><tp:taxon-name-part taxon-name-part-type="genus" reg="Neoscona">N.</tp:taxon-name-part> <tp:taxon-name-part taxon-name-part-type="species" reg="adianta">adianta</tp:taxon-name-part></tp:taxon-name></italic> by having a white median band on carapace, darker abdominal pattern and the epigyne being almost twice longer than wide (vs. white band absent, epigyne almost as wide as long).</p></tp:treatment-sec><tp:treatment-sec sec-type="description" id="SECID0EZZBG"><title>Description.</title><p>See <xref ref-type="bibr" rid="B10">Grasshoff (1986)</xref> and <xref ref-type="bibr" rid="B22">Tanikawa (1998)</xref>.</p></tp:treatment-sec><tp:treatment-sec sec-type="comments" id="SECID0EH1BG"><title>Comments.</title><p><italic><tp:taxon-name><tp:taxon-name-part taxon-name-part-type="genus" reg="Neoscona">Neoscona</tp:taxon-name-part> <tp:taxon-name-part taxon-name-part-type="species" reg="theisi">theisi</tp:taxon-name-part></tp:taxon-name></italic> is a widely distributed species, with a current natural range covering Pakistan to Japan. <xref ref-type="bibr" rid="B11">Levy (1998)</xref> described <italic><tp:taxon-name><tp:taxon-name-part taxon-name-part-type="genus" reg="Neoscona">N.</tp:taxon-name-part> <tp:taxon-name-part taxon-name-part-type="species" reg="sodom">sodom</tp:taxon-name-part></tp:taxon-name></italic> on the basis of both sexes from Israel. Judging by the figures provided in the original description, there are no significant differences in the copulatory organs and habitus of <italic><tp:taxon-name><tp:taxon-name-part taxon-name-part-type="genus" reg="Neoscona">N.</tp:taxon-name-part> <tp:taxon-name-part taxon-name-part-type="species" reg="sodom">sodom</tp:taxon-name-part></tp:taxon-name></italic> and <italic><tp:taxon-name><tp:taxon-name-part taxon-name-part-type="genus" reg="Neoscona">N.</tp:taxon-name-part> <tp:taxon-name-part taxon-name-part-type="species" reg="theisi">theisi</tp:taxon-name-part></tp:taxon-name></italic>. Therefore, the former name is synonymized with the latter.</p></tp:treatment-sec><tp:treatment-sec sec-type="distribution" id="SECID0E42BG"><title>Distribution.</title><p>Pakistan, India, Philippines, China to Indonesia, Japan. Introduced to Seychelles, Pacific Is. (<xref ref-type="bibr" rid="B25">WSC 2019</xref>). The westernmost localities of this species (sub <italic><tp:taxon-name><tp:taxon-name-part taxon-name-part-type="genus" reg="Neoscona">N.</tp:taxon-name-part> <tp:taxon-name-part taxon-name-part-type="species" reg="sodom">sodom</tp:taxon-name-part></tp:taxon-name></italic>) are Cyprus (<xref ref-type="bibr" rid="B8">Bosmans et al. 2019</xref>) and Israel (<xref ref-type="bibr" rid="B11">Levy 1998</xref>). New records for Iran, Georgia, and Russia.</p></tp:treatment-sec><tp:treatment-sec><!--Section generated to contain objects referenced in tp:taxon-treatment.--><fig id="F11" position="float" orientation="portrait"><object-id xmlns:xlink="http://www.w3.org/1999/xlink" content-type="doi" xlink:type="simple">10.3897/zookeys.906.47978.figure11</object-id><object-id xmlns:xlink="http://www.w3.org/1999/xlink" content-type="arpha" xlink:type="simple">876E558B-14E2-5A2F-9E7F-5AFC6A6B8FCB</object-id><label>Figure 11.</label><caption><p>Dorsal habitus of <italic><tp:taxon-name><tp:taxon-name-part taxon-name-part-type="genus" reg="Neoscona">Neoscona</tp:taxon-name-part> <tp:taxon-name-part taxon-name-part-type="species" reg="theisi">theisi</tp:taxon-name-part></tp:taxon-name></italic> (<bold>A, B</bold>), <italic><tp:taxon-name><tp:taxon-name-part taxon-name-part-type="genus" reg="Neoscona">N.</tp:taxon-name-part> <tp:taxon-name-part taxon-name-part-type="species" reg="spasskyi">spasskyi</tp:taxon-name-part></tp:taxon-name></italic> (<bold>C</bold>) and <italic><tp:taxon-name><tp:taxon-name-part taxon-name-part-type="genus" reg="Neoscona">N.</tp:taxon-name-part> <tp:taxon-name-part taxon-name-part-type="species" reg="isatis">isatis</tp:taxon-name-part></tp:taxon-name></italic> sp. nov. (<bold>D, E</bold>). <bold>A, C, D</bold> Females <bold>B, E</bold> males.</p></caption><graphic xmlns:xlink="http://www.w3.org/1999/xlink" xlink:href="zookeys-906-013-g011.jpg" position="float" orientation="portrait" xlink:type="simple" id="oo_374413.jpg"><uri content-type="original_file" xlink:type="simple">https://binary.pensoft.net/fig/374413</uri></graphic></fig><fig id="F12" position="float" orientation="portrait"><object-id xmlns:xlink="http://www.w3.org/1999/xlink" content-type="doi" xlink:type="simple">10.3897/zookeys.906.47978.figure12</object-id><object-id xmlns:xlink="http://www.w3.org/1999/xlink" content-type="arpha" xlink:type="simple">D560BDE9-AC71-529A-99BE-79C12436D7E2</object-id><label>Figure 12.</label><caption><p>Habitus of <italic><tp:taxon-name><tp:taxon-name-part taxon-name-part-type="genus" reg="Neoscona">Neoscona</tp:taxon-name-part> <tp:taxon-name-part taxon-name-part-type="species" reg="spasskyi">spasskyi</tp:taxon-name-part></tp:taxon-name></italic> (<bold>A, B</bold>) and <italic><tp:taxon-name><tp:taxon-name-part taxon-name-part-type="genus" reg="Neoscona">N.</tp:taxon-name-part> <tp:taxon-name-part taxon-name-part-type="species" reg="theisi">theisi</tp:taxon-name-part></tp:taxon-name></italic> (<bold>C, D</bold>). <bold>A–C</bold> Dorsal <bold>D</bold> ventral <bold>C, D</bold> showing variations in comparison to specimens depicted in Figure <xref ref-type="fig" rid="F11">11</xref>. Photos <bold>C, D</bold> courtesy of A. Seropian.</p></caption><graphic xmlns:xlink="http://www.w3.org/1999/xlink" xlink:href="zookeys-906-013-g012.jpg" position="float" orientation="portrait" xlink:type="simple" id="oo_374414.jpg"><uri content-type="original_file" xlink:type="simple">https://binary.pensoft.net/fig/374414</uri></graphic></fig><fig id="F13" position="float" orientation="portrait"><object-id xmlns:xlink="http://www.w3.org/1999/xlink" content-type="doi" xlink:type="simple">10.3897/zookeys.906.47978.figure13</object-id><object-id xmlns:xlink="http://www.w3.org/1999/xlink" content-type="arpha" xlink:type="simple">0147FE6B-7919-50E1-B3B7-3233C873501D</object-id><label>Figure 13.</label><caption><p>Females of <italic><tp:taxon-name><tp:taxon-name-part taxon-name-part-type="genus" reg="Neoscona">Neoscona</tp:taxon-name-part> <tp:taxon-name-part taxon-name-part-type="species" reg="theisi">theisi</tp:taxon-name-part></tp:taxon-name></italic> (<bold>A, B</bold>), <italic><tp:taxon-name><tp:taxon-name-part taxon-name-part-type="genus" reg="Neoscona">N.</tp:taxon-name-part> <tp:taxon-name-part taxon-name-part-type="species" reg="spasskyi">spasskyi</tp:taxon-name-part></tp:taxon-name></italic> (<bold>C, D</bold>) and <italic><tp:taxon-name><tp:taxon-name-part taxon-name-part-type="genus" reg="Neoscona">N.</tp:taxon-name-part> <tp:taxon-name-part taxon-name-part-type="species" reg="isatis">isatis</tp:taxon-name-part></tp:taxon-name></italic> sp. nov. (<bold>E, F</bold>). <bold>A, C, E</bold> Prosoma, ventral <bold>B, D, F</bold> abdomen, ventral. Photos <bold>A, B</bold> courtesy of A. Seropian.</p></caption><graphic xmlns:xlink="http://www.w3.org/1999/xlink" xlink:href="zookeys-906-013-g013.jpg" position="float" orientation="portrait" xlink:type="simple" id="oo_374415.jpg"><uri content-type="original_file" xlink:type="simple">https://binary.pensoft.net/fig/374415</uri></graphic></fig><fig id="F14" position="float" orientation="portrait"><object-id xmlns:xlink="http://www.w3.org/1999/xlink" content-type="doi" xlink:type="simple">10.3897/zookeys.906.47978.figure14</object-id><object-id xmlns:xlink="http://www.w3.org/1999/xlink" content-type="arpha" xlink:type="simple">69EC5706-1988-5054-B107-9EA0FE885312</object-id><label>Figure 14.</label><caption><p>Male palps and tibiae II of <italic><tp:taxon-name><tp:taxon-name-part taxon-name-part-type="genus" reg="Neoscona">Neoscona</tp:taxon-name-part> <tp:taxon-name-part taxon-name-part-type="species" reg="theisi">theisi</tp:taxon-name-part></tp:taxon-name></italic> (<bold>A, D</bold>), <italic><tp:taxon-name><tp:taxon-name-part taxon-name-part-type="genus" reg="Neoscona">N.</tp:taxon-name-part> <tp:taxon-name-part taxon-name-part-type="species" reg="isatis">isatis</tp:taxon-name-part></tp:taxon-name></italic> sp. nov. (<bold>B, F</bold>) and <italic><tp:taxon-name><tp:taxon-name-part taxon-name-part-type="genus" reg="Neoscona">N.</tp:taxon-name-part> <tp:taxon-name-part taxon-name-part-type="species" reg="spasskyi">spasskyi</tp:taxon-name-part></tp:taxon-name></italic> (<bold>C, E</bold>). <bold>A–C</bold> Male palp, prolateral <bold>D–F</bold> male tibia II, ventral. Abbreviations: <italic>Co</italic> conductor, <italic>La</italic> lamella, <italic>Ma</italic> median apophysis, <italic>Me</italic> extension of median apophysis, <italic>Ta</italic> terminal apophysis, <italic>Te</italic> tegulum. Scale bars: 0.2 mm, unless stated otherwise.</p></caption><graphic xmlns:xlink="http://www.w3.org/1999/xlink" xlink:href="zookeys-906-013-g014.jpg" position="float" orientation="portrait" xlink:type="simple" id="oo_374416.jpg"><uri content-type="original_file" xlink:type="simple">https://binary.pensoft.net/fig/374416</uri></graphic></fig><fig id="F17" position="float" orientation="portrait"><object-id xmlns:xlink="http://www.w3.org/1999/xlink" content-type="doi" xlink:type="simple">10.3897/zookeys.906.47978.figure17</object-id><object-id xmlns:xlink="http://www.w3.org/1999/xlink" content-type="arpha" xlink:type="simple">52C0C93C-FC45-5583-8D3D-F6FBD90B8A61</object-id><label>Figure 17.</label><caption><p>Epigynes of <italic><tp:taxon-name><tp:taxon-name-part taxon-name-part-type="genus" reg="Neoscona">Neoscona</tp:taxon-name-part> <tp:taxon-name-part taxon-name-part-type="species" reg="theisi">theisi</tp:taxon-name-part></tp:taxon-name></italic> (<bold>A–C</bold>), <italic><tp:taxon-name><tp:taxon-name-part taxon-name-part-type="genus" reg="Neoscona">N.</tp:taxon-name-part> <tp:taxon-name-part taxon-name-part-type="species" reg="spasskyi">spasskyi</tp:taxon-name-part></tp:taxon-name></italic> (<bold>D–F</bold>) and <italic><tp:taxon-name><tp:taxon-name-part taxon-name-part-type="genus" reg="Neoscona">N.</tp:taxon-name-part> <tp:taxon-name-part taxon-name-part-type="species" reg="isatis">isatis</tp:taxon-name-part></tp:taxon-name></italic> sp. nov. (<bold>G–I</bold>). <bold>A, D, G</bold> Ventral <bold>B, E, H</bold> posterior <bold>C, F, I</bold> lateral. Abbreviations: <italic>Le</italic> lateral extension, <italic>Sc</italic> scape. Scale bars: 0.2 mm.</p></caption><graphic xmlns:xlink="http://www.w3.org/1999/xlink" xlink:href="zookeys-906-013-g017.jpg" position="float" orientation="portrait" xlink:type="simple" id="oo_374419.jpg"><uri content-type="original_file" xlink:type="simple">https://binary.pensoft.net/fig/374419</uri></graphic></fig><fig id="F18" position="float" orientation="portrait"><object-id xmlns:xlink="http://www.w3.org/1999/xlink" content-type="doi" xlink:type="simple">10.3897/zookeys.906.47978.figure18</object-id><object-id xmlns:xlink="http://www.w3.org/1999/xlink" content-type="arpha" xlink:type="simple">8340F5FB-53CA-5E73-9649-527BC656D0E1</object-id><label>Figure 18.</label><caption><p>Distribution records of <italic><tp:taxon-name><tp:taxon-name-part taxon-name-part-type="genus" reg="Araniella">Araniella</tp:taxon-name-part> <tp:taxon-name-part taxon-name-part-type="species" reg="mithra">mithra</tp:taxon-name-part></tp:taxon-name></italic> sp. nov. (blue circle), <italic><tp:taxon-name><tp:taxon-name-part taxon-name-part-type="genus" reg="Araniella">A.</tp:taxon-name-part> <tp:taxon-name-part taxon-name-part-type="species" reg="villanii">villanii</tp:taxon-name-part></tp:taxon-name></italic> sp. nov. (violet star), <italic><tp:taxon-name><tp:taxon-name-part taxon-name-part-type="genus" reg="Neoscona">Neoscona</tp:taxon-name-part> <tp:taxon-name-part taxon-name-part-type="species" reg="isatis">isatis</tp:taxon-name-part></tp:taxon-name></italic> sp. nov. (green pentagon), <italic><tp:taxon-name><tp:taxon-name-part taxon-name-part-type="genus" reg="Neoscona">N.</tp:taxon-name-part> <tp:taxon-name-part taxon-name-part-type="species" reg="spasskyi">spasskyi</tp:taxon-name-part></tp:taxon-name></italic> (black square), <italic><tp:taxon-name><tp:taxon-name-part taxon-name-part-type="genus" reg="Neoscona">N.</tp:taxon-name-part> <tp:taxon-name-part taxon-name-part-type="species" reg="theisi">theisi</tp:taxon-name-part></tp:taxon-name></italic> (gray triangle, only new records) and <italic><tp:taxon-name><tp:taxon-name-part taxon-name-part-type="genus" reg="Neoscona">N.</tp:taxon-name-part> <tp:taxon-name-part taxon-name-part-type="species" reg="tedgenica">tedgenica</tp:taxon-name-part></tp:taxon-name></italic> (brown asterisk).</p></caption><graphic xmlns:xlink="http://www.w3.org/1999/xlink" xlink:href="zookeys-906-013-g018.jpg" position="float" orientation="portrait" xlink:type="simple" id="oo_374420.jpg"><uri content-type="original_file" xlink:type="simple">https://binary.pensoft.net/fig/374420</uri></graphic></fig></tp:treatment-sec><ref-list><ref id="B10"><mixed-citation xmlns:xlink="http://www.w3.org/1999/xlink" xlink:type="simple"><person-group><name name-style="western"><surname>Grasshoff</surname><given-names>M</given-names></name></person-group> (<year>1986</year>) <article-title>Die Radnetzspinnen-Gattung <italic><tp:taxon-name><tp:taxon-name-part taxon-name-part-type="genus">Neoscona</tp:taxon-name-part></tp:taxon-name></italic> in Afrika (<tp:taxon-name><tp:taxon-name-part taxon-name-part-type="class">Arachnida</tp:taxon-name-part></tp:taxon-name>: <tp:taxon-name><tp:taxon-name-part taxon-name-part-type="order">Araneae</tp:taxon-name-part></tp:taxon-name>).</article-title><source>Annalen Zoologische Wetenschappen</source><volume>250</volume>: <fpage>1</fpage>–<lpage>123</lpage>.</mixed-citation></ref><ref id="B22"><mixed-citation xmlns:xlink="http://www.w3.org/1999/xlink" xlink:type="simple"><person-group><name name-style="western"><surname>Tanikawa</surname><given-names>A</given-names></name></person-group> (<year>1998</year>) <article-title>A revision of the Japanese spiders of the genus <italic><tp:taxon-name><tp:taxon-name-part taxon-name-part-type="genus">Neoscona</tp:taxon-name-part></tp:taxon-name></italic> (<tp:taxon-name><tp:taxon-name-part taxon-name-part-type="order">Araneae</tp:taxon-name-part></tp:taxon-name>: <tp:taxon-name><tp:taxon-name-part taxon-name-part-type="family">Araneidae</tp:taxon-name-part></tp:taxon-name>).</article-title><source>Acta Arachnologica</source><volume>47</volume>: <fpage>133</fpage>–<lpage>168</lpage>. <ext-link xlink:type="simple" ext-link-type="doi" xlink:href="10.2476/asjaa.47.133">https://doi.org/10.2476/asjaa.47.133</ext-link></mixed-citation></ref><ref id="B23"><mixed-citation xmlns:xlink="http://www.w3.org/1999/xlink" xlink:type="simple"><person-group><name name-style="western"><surname>Tanikawa</surname><given-names>A</given-names></name></person-group> (<year>2007</year>) An identification guide to the Japanese spiders of the families <tp:taxon-name><tp:taxon-name-part taxon-name-part-type="family">Araneidae</tp:taxon-name-part></tp:taxon-name>, <tp:taxon-name><tp:taxon-name-part taxon-name-part-type="family">Nephilidae</tp:taxon-name-part></tp:taxon-name> and <tp:taxon-name><tp:taxon-name-part taxon-name-part-type="family">Tetragnathidae</tp:taxon-name-part></tp:taxon-name>. Arachnological Society of Japan, 121 pp.</mixed-citation></ref><ref id="B8"><mixed-citation xmlns:xlink="http://www.w3.org/1999/xlink" xlink:type="simple"><person-group><name name-style="western"><surname>Bosmans</surname><given-names>R</given-names></name><name name-style="western"><surname>Van Keer</surname><given-names>J</given-names></name><name name-style="western"><surname>Russell-Smith</surname><given-names>A</given-names></name><name name-style="western"><surname>Hadjiconstantis</surname><given-names>M</given-names></name><name name-style="western"><surname>Komnenov</surname><given-names>M</given-names></name><name name-style="western"><surname>Bosselaers</surname><given-names>J</given-names></name><name name-style="western"><surname>Huber</surname><given-names>S</given-names></name><name name-style="western"><surname>Mccowan</surname><given-names>D</given-names></name><name name-style="western"><surname>Snazell</surname><given-names>R</given-names></name><name name-style="western"><surname>Decae</surname><given-names>A</given-names></name><name name-style="western"><surname>Zoumides</surname><given-names>C</given-names></name><name name-style="western"><surname>Kielhorn</surname><given-names>K-H</given-names></name><name name-style="western"><surname>Oger</surname><given-names>P</given-names></name></person-group> (<year>2019</year>) Spiders of Cyprus (<tp:taxon-name><tp:taxon-name-part taxon-name-part-type="order">Araneae</tp:taxon-name-part></tp:taxon-name>). A catalogue of all currently known species from Cyprus. Arachnological Contributions. Newsletter of the Belgian Arachnological Society, 34(suppl.): 1–197.</mixed-citation></ref><ref id="B11"><mixed-citation xmlns:xlink="http://www.w3.org/1999/xlink" xlink:type="simple"><person-group><name name-style="western"><surname>Levy</surname><given-names>G</given-names></name></person-group> (<year>1998</year>) <article-title>Twelve genera of orb-weaver spiders (<tp:taxon-name><tp:taxon-name-part taxon-name-part-type="order">Araneae</tp:taxon-name-part></tp:taxon-name>, <tp:taxon-name><tp:taxon-name-part taxon-name-part-type="family">Araneidae</tp:taxon-name-part></tp:taxon-name>) from Israel.</article-title><source>Israel Journal of Zoology</source><volume>43</volume>: <fpage>311</fpage>–<lpage>365</lpage>.</mixed-citation></ref><ref id="B25"><mixed-citation xmlns:xlink="http://www.w3.org/1999/xlink" xlink:type="simple"><institution xlink:type="simple">WSC</institution> (<year>2019</year>) World Spider Catalog. Version 20.5. Natural History Museum Bern. <ext-link xlink:type="simple" ext-link-type="uri" xlink:href="http://wsc.nmbe.ch">http://wsc.nmbe.ch</ext-link> [accessed on 10.12.2019]</mixed-citation></ref></ref-list></tp:taxon-treatment>
